# Supplementary material for: Divergent Fates of Hardjo Leptospires: Early Transcriptomic Response of Leptospira interrogans in an Ovine Dialysis Membrane Chamber Model
Source: Transbound Emerg Dis. 2026 Apr 9;2026:2998023. doi: 10.1155/tbed/2998023 (PMC13066512; doi:10.1155/tbed/2998023)
Supplement: Supplementary file 5 — Supporting Information 5 File S5: All differentially expressed genes (DEGs) in L. interrogans sv. Hardjo. The file lists all statistically significant DEGs (FDR < 0.05), sorted in ascending order of FDR values, in two sheets for upregulated and downregulated genes. ᵃGene identifiers based on NCBI RefSeq annotation of L. interrogans sv. Hardjo strain KR40 (GCF_023158895.1); ᵇDescription based on combined RefSeq and UniProt annotations; ᶜlog₂ fold change between in vivo and in vitro conditions; ᵈFalse discovery rate; eCOG category legend: A – RNA processing and modification; C – Energy production and conversion; D – Cell cycle control and division; E – Amino acid transport and metabolism; F – Nucleotide transport and metabolism; G – Carbohydrate transport and metabolism; H – Coenzyme transport and metabolism; I – Lipid transport and metabolism; J – Translation, ribosomal structure and biogenesis; K – Transcription; L – Replication, recombination and repair; M – Cell wall/membrane/envelope biogenesis; N – Cell motility; O – Posttranslational modification, protein turnover and chaperones; P – Inorganic ion transport and metabolism; Q – Secondary metabolites biosynthesis, transport and catabolism; R – General function prediction only; S – Function unknown; T – Signal transduction mechanisms; U – Intracellular trafficking, secretion and vesicular transport; V – Defence mechanisms; fGenes without orthologues in L. borgpetersenii sv. Hardjo (bolded). [file TBED-2026-2998023-s005.xlsx]

## Sheet: Upregulated genes
ORF IDa	Genea	Protein IDa	Productb	log₂FCc	FDRd	Base mean	COG	Absent in LbHe
MY479_RS08695		WP_000660637.1	Lipoprotein	2.45317	2.87613e-16	311.605
MY479_RS11245		WP_000999373.1	methyl-accepting chemotaxis protein	2.44051	4.39218e-16	351.879	NT
MY479_RS13360		WP_000602915.1	hypothetical protein	2.81257	1.60758e-14	129.262		Yes
MY479_RS02460	ligB	WP_060589211.1	lipoprotein adhesin LigB	3.68698	5.0855e-14	630.75	KLNT
MY479_RS16615		WP_000040881.1	DUF2889 domain-containing protein	1.8219	5.0855e-14	639.127		Yes
MY479_RS15425	sul1	WP_001024276.1	carbonic anhydrase	3.1799	1.71978e-13	513.181	P
MY479_RS12430		WP_001200922.1	YafY family protein	1.8545	1.77362e-13	195.777	K	Yes
MY479_RS04815	rho	WP_000179608.1	transcription termination factor Rho	1.07047	8.49709e-12	2775.72	K
MY479_RS00545		WP_000033731.1	NUDIX domain-containing protein	1.01178	9.46378e-12	272.307
MY479_RS08145		WP_001115334.1	PaaI family thioesterase	1.18101	1.38956e-11	279.898	Q
MY479_RS13365		WP_000744493.1	TonB-dependent receptor	1.90684	1.44763e-11	85.2587
MY479_RS15680		WP_000939462.1	DoxX family protein	2.72172	6.04601e-11	450.493	S
MY479_RS14660		WP_000695173.1	di-heme oxidoredictase family protein	1.62169	2.17784e-10	771.071	C
MY479_RS12260		WP_000576908.1	leucine-rich repeat domain-containing protein	1.46882	4.48212e-10	101.904	S	Yes
MY479_RS14655	lruB	WP_002109295.1	imelysin LruB	1.91556	5.38796e-10	1130.38
MY479_RS00455		WP_000286525.1	Lipoprotein	1.52978	1.03876e-08	111.59		Yes
MY479_RS14530	tdcF	WP_001023796.1	RidA family protein	1.17279	1.15568e-08	219.294	J
MY479_RS06435		WP_000528830.1	DUF1561 domain-containing protein	1.84536	1.15792e-08	1053.81	S
MY479_RS05275	dut	WP_000689546.1	dUTP diphosphatase	1.28358	1.99117e-08	290.389	F
MY479_RS13275		WP_025177729.1	DMT family transporter	1.53477	3.03054e-08	72.8808
MY479_RS00790	yidC	WP_000390191.1	membrane protein insertase YidC	1.38139	4.13106e-08	666.979	U
MY479_RS02465	ligA	WP_060684553.1	lipoprotein adhesin LigA	4.06634	6.69506e-08	1650.43	N	Yes
MY479_RS07325		WP_000467269.1	DapH/DapD/GlmU-related protein	1.0961	9.7811e-08	338.786	S	Yes
MY479_RS04700		WP_257957352.1	DUF1561 domain-containing protein	1.27219	1.1246e-07	162.087	S
MY479_RS19055		WP_002189521.1	Glycosyltransferase RgtA/B/C/D-like domain-containing protein	1.41259	1.9113e-07	79.9033
MY479_RS06425		WP_025177736.1	DUF1561 domain-containing protein	1.41493	1.96175e-07	103.916	S
MY479_RS12885		WP_000959866.1	DUF3592 domain-containing protein	0.880693	2.0795e-07	294.613		Yes
MY479_RS04105		WP_001146757.1	DPH-type MB domain-containing protein	1.36858	4.18965e-07	230.545
MY479_RS00775	rpmH	WP_000828326.1	50S ribosomal protein L34	1.55813	5.29659e-07	980.279	J
MY479_RS13510	cas6	WP_000026902.1	type I-MYXAN CRISPR-associated protein Cas6/Cmx6	1.42983	6.06274e-07	200.643	S	Yes
MY479_RS12790		WP_000273875.1	Lipoprotein	1.18484	6.06274e-07	377.268
MY479_RS07760		WP_001003251.1	MarR family winged helix-turn-helix transcriptional regulator	1.43978	8.79709e-07	82.1594	K
MY479_RS11795		WP_025176935.1	putative quinol monooxygenase	1.30791	1.262e-06	63.7765	S	Yes
MY479_RS03055		WP_000644405.1	Lipoprotein	1.04812	1.78917e-06	399.883
MY479_RS01835		WP_000874918.1	outer-membrane lipoprotein carrier protein LolA	1.01987	1.91679e-06	1355.28	M
MY479_RS12025	atpH	WP_000999999.1	ATP synthase F1 subunit delta	1.12525	2.3858e-06	894.281
MY479_RS05285		WP_001974887.1	Outer membrane protein beta-barrel domain-containing protein	1.07625	2.49124e-06	122.184
MY479_RS00785	yidD	WP_001079197.1	membrane protein insertion efficiency factor YidD	1.72283	2.50373e-06	518.813	S
MY479_RS07255		WP_002078520.1	DegT/DnrJ/EryC1/StrS aminotransferase family protein	1.22468	2.78971e-06	1044.15	EM
MY479_RS15445		WP_000404330.1	DedA family protein	1.03382	3.02932e-06	254.005	S
MY479_RS18850		WP_000422624.1	PLU-1-like domain protein	1.70434	3.3747e-06	955.017
MY479_RS08840	mce	WP_001087254.1	mammalian cell entry protein Mce	1.01534	3.77251e-06	138.987	Q
MY479_RS04100		WP_000966832.1	Tetratricopeptide repeat protein	1.52762	5.85468e-06	344.586
MY479_RS15270		WP_002095551.1	DUF1561 domain-containing protein	1.3154	5.85468e-06	343.797	S
MY479_RS12035	atpE	WP_000394249.1	ATP synthase F0 subunit C	1.22617	5.91332e-06	1482.79	CP
MY479_RS09695		WP_002109462.1	TonB-dependent receptor	1.66671	5.96358e-06	22.3915	P
MY479_RS18305		WP_002188662.1	histidine kinase N-terminal 7TM domain-containing protein	0.887524	6.96551e-06	329.108
MY479_RS13505		WP_001216977.1	Type II toxin-antitoxin system VapC family toxin	1.36223	7.91351e-06	97.8192	S	Yes
MY479_RS16695	lenF	WP_025177713.1	endostatin-like outer membrane lipoprotein LenF	1.38495	8.06798e-06	174.42		Yes
MY479_RS10925		WP_000538585.1	DUF1564 domain-containing protein	0.950824	8.31336e-06	155.279		Yes
MY479_RS09900		WP_002188768.1	S1/P1 nuclease	1.69679	8.46385e-06	966.235	S
MY479_RS12030	atpF	WP_000243426.1	F0F1 ATP synthase subunit B	1.09963	9.11057e-06	3165.25	C
MY479_RS11695		WP_001194243.1	DCC1-like thiol-disulfide oxidoreductase family protein	0.992433	9.85478e-06	149.551	S
MY479_RS17645		WP_000914951.1	M43 family zinc metalloprotease	0.778532	9.9878e-06	962.473
MY479_RS06050		WP_000172772.1	Cys-rich protein	1.41979	1.10799e-05	874.865
MY479_RS03015	ybiT	WP_000626143.1	Probable ATP-binding protein YbiT	1.3924	1.15157e-05	3335.37	S
MY479_RS10850	lmtA	WP_001173879.1	lipid A Kdo2 1-phosphate O-methyltransferase	1.13858	1.45321e-05	198.818	O
MY479_RS14580	rsbU2	WP_002188535.1	Serine phosphatase RsbU	0.987381	1.50428e-05	108.783	KT
MY479_RS18270		WP_000835630.1	type II toxin-antitoxin system Phd/YefM family antitoxin	1.12854	1.57888e-05	103.602	D	Yes
MY479_RS15430		WP_000168340.1	hypothetical protein	2.28687	1.6459e-05	419.309		Yes
MY479_RS06960		WP_000275600.1	CBS domain-containing protein	0.84062	1.82591e-05	664.438	S
MY479_RS13350		WP_001166988.1	Cation transporter	1.38063	1.90028e-05	42.2401	P
MY479_RS14665		WP_001221057.1	imelysin family protein	1.067	2.07578e-05	301.699
MY479_RS14835		WP_000998652.1	Arsenate reductase	0.959387	2.42439e-05	79.4893	T	Yes
MY479_RS00780	rnpA	WP_229266910.1	ribonuclease P protein component	1.37136	3.26291e-05	364.8	J
MY479_RS03415		WP_000482996.1	class I SAM-dependent methyltransferase	1.34092	3.63368e-05	337.792	Q	Yes
MY479_RS01640		WP_002070138.1	Glucanase	0.756891	3.88418e-05	665.161
MY479_RS12560		WP_000779384.1	Bor family protein	1.36733	3.9763e-05	67.3972		Yes
MY479_RS11550		WP_001198057.1	hypothetical protein	1.26621	4.36632e-05	30.1913		Yes
MY479_RS06420		WP_001087205.1	hypothetical protein	1.45152	4.61926e-05	250.243	I	Yes
MY479_RS02600		WP_001191636.1	hypothetical protein	1.18406	4.62242e-05	39.2378		Yes
MY479_RS08005		WP_000231490.1	hypothetical protein	0.956275	4.70285e-05	158.814
MY479_RS13150		WP_000221043.1	DUF1565 domain-containing protein	1.44041	4.77894e-05	565.059		Yes
MY479_RS09640		WP_000058097.1	GatB/YqeY domain-containing protein	1.11665	5.04176e-05	2516.16	S
MY479_RS11890		WP_000672053.1	hypothetical protein	1.09931	5.04176e-05	99.2825
MY479_RS14755		WP_000280006.1	DUF1561 domain-containing protein	1.07839	5.19894e-05	129.248	S
MY479_RS12340		WP_000362471.1	nucleotidyltransferase domain-containing protein	0.929463	5.33649e-05	159.652	S	Yes
MY479_RS00465		WP_000669416.1	hypothetical protein	2.14444	5.53959e-05	99.2381
MY479_RS00420		WP_000719354.1	VCBS repeat-containing protein	1.51788	6.12943e-05	58.4367		Yes
MY479_RS01470	queD	WP_000391049.1	6-carboxytetrahydropterin synthase QueD	1.2427	6.42075e-05	399.714	H
MY479_RS02040		WP_000741272.1	hypothetical protein	1.02439	6.77521e-05	104.287
MY479_RS06595		WP_001047041.1	Permease	1.31689	7.24924e-05	158.725		Yes
MY479_RS10510	rpsP	WP_000240010.1	30S ribosomal protein S16	1.61907	8.19731e-05	2414.25	J
MY479_RS11975		WP_000797254.1	DUF4864 domain-containing protein	1.38517	8.42183e-05	88.0575		Yes
MY479_RS00610		WP_000680926.1	MGMT family protein	1.12479	8.9382e-05	92.9941	L
MY479_RS07935	folD	WP_001070308.1	bifunctional methylenetetrahydrofolate dehydrogenase/methenyltetrahydrofolate cyclohydrolase FolD	0.747982	9.79617e-05	401.208	FH
MY479_RS11530		WP_002187788.1	TonB-dependent siderophore receptor	1.11985	9.89138e-05	132.182	P	Yes
MY479_RS01585		WP_002189327.1	hypothetical protein	1.43656	9.95911e-05	58.9614		Yes
MY479_RS00470		WP_001984000.1	HEAT repeat domain-containing protein	1.68134	0.000101472	204.054	C
MY479_RS05265		WP_000682355.1	Outer membrane protein	0.877678	0.000103982	168.868		Yes
MY479_RS17985		WP_000581835.1	lipopolysaccharide assembly protein LapB	1.13012	0.000104288	44.8448		Yes
MY479_RS01900		WP_002189379.1	SBBP repeat beta-propeller lipoprotein, LipL53 family	1.62268	0.000111008	1852.87		Yes
MY479_RS01875		WP_000875567.1	Lipoprotein Lsa21	1.74392	0.000112212	260.959		Yes
MY479_RS04540		WP_000809845.1	glycosyltransferase family 4 protein	1.13589	0.000114587	96.7443	M
MY479_RS09680		WP_000947641.1	polysaccharide deacetylase family protein	0.837461	0.000121404	272.016	G
MY479_RS02605		WP_001037112.1	M48 family metallopeptidase	1.30346	0.0001366	43.3563	R	Yes
MY479_RS04675		WP_002187381.1	PIN domain-containing protein	1.18977	0.000137263	131.631	K	Yes
MY479_RS07375	wcaG3	WP_000723078.1	Surface carbohydrate biosynthesis protein	0.918356	0.000138379	836.415	GM
MY479_RS16500		WP_001152295.1	MFS transporter	0.672687	0.000138841	294.705	S	Yes
MY479_RS13035		WP_000840860.1	glycosyltransferase family 2 protein	0.656168	0.000142017	297.094	M
MY479_RS17150		WP_000764038.1	ferredoxin	1.30918	0.000160592	114.953	C
MY479_RS07415		WP_002189075.1	O-antigen polymerase	0.931582	0.000163272	215.928
MY479_RS11240	pilF	WP_000431183.1	tetratricopeptide repeat protein	0.876403	0.000164938	927.635	R
MY479_RS08525	guaB	WP_240264337.1	IMP dehydrogenase	0.767823	0.000170897	1261.02	F
MY479_RS19660		WP_000691276.1	TonB-dependent receptor	0.894031	0.000178121	887.612
MY479_RS16650		WP_000621287.1	Rod shape-determining protein MreD	0.873139	0.000185934	706.956
MY479_RS12345		WP_000903015.1	HEPN domain-containing protein	0.855098	0.00020535	211.779	S	Yes
MY479_RS10770		WP_000915022.1	LA_2444/LA_4059 family outer membrane protein	1.14987	0.000207408	50.4899		Yes
MY479_RS15505	lenC	WP_017860469.1	endostatin-like outer membrane lipoprotein LenC	1.07608	0.000212644	914.717		Yes
MY479_RS19155	epmA	WP_002101305.1	EF-P lysine aminoacylase EpmA	1.14043	0.000213855	327.745	J
MY479_RS04680		WP_000790422.1	Antitoxin	1.2917	0.000233221	68.732		Yes
MY479_RS17710		WP_001010048.1	LA_1326/LA_4305 family lipoprotein	1.04549	0.000239647	51.5227
MY479_RS15495		WP_001045450.1	hypothetical protein	1.13501	0.000241469	128.454		Yes
MY479_RS09635	rpsU	WP_000232823.1	30S ribosomal protein S21	0.975029	0.000241666	1752.59	J
MY479_RS10505	khpA	WP_000391865.1	RNA-binding protein KhpA	1.32831	0.000256897	700.295	L
MY479_RS18615		WP_025177644.1	polysaccharide deacetylase family protein	0.79077	0.000259313	330.485	G
MY479_RS15790		WP_000135128.1	SBBP repeat beta-propeller lipoprotein, LipL53 family	1.6814	0.000264662	499.597
MY479_RS11560		WP_000486582.1	deoxyribodipyrimidine photo-lyase	0.943558	0.000272361	217.762	L	Yes
MY479_RS13340		WP_306795521.1	CaiB/BaiF CoA-transferase family protein	0.824708	0.000272361	188.018	C
MY479_RS03760	rplW	WP_001053134.1	50S ribosomal protein L23	1.18252	0.000305973	1897.42	J
MY479_RS13270		WP_000844448.1	M14 family zinc carboxypeptidase	1.16305	0.000305973	126.569	O
MY479_RS00225		WP_001230742.1	PAS domain-containing methyl-accepting chemotaxis protein	1.04249	0.000305973	262.196	NT
MY479_RS10745		WP_001080347.1	PepSY domain-containing protein	0.896174	0.000345781	92.9443	S	Yes
MY479_RS14470	rplK	WP_000729204.1	50S ribosomal protein L11	0.928148	0.000367181	1670.91	J
MY479_RS12020	atpA	WP_000695329.1	F0F1 ATP synthase subunit alpha	0.961944	0.000386959	2598.73	CF
MY479_RS01830		WP_000016926.1	hypothetical protein	0.827297	0.000391292	1416.74
MY479_RS01465		WP_001072334.1	Toxin-antitoxin system, antitoxin component, ribbon-helix-helix domain protein	0.967737	0.000396762	243.633
MY479_RS07110		WP_000876503.1	SBBP repeat beta-propeller lipoprotein, LipL53 family	1.37217	0.000405541	1146.37
MY479_RS05115		WP_000195122.1	MFS transporter	0.654856	0.00042851	295.618	EGP
MY479_RS09690		WP_000738268.1	LIC_11695 family lipoprotein	1.82488	0.000450209	18.8612		Yes
MY479_RS02265	rpsT	WP_001274025.1	30S ribosomal protein S20	1.22282	0.000454057	1807.59	J
MY479_RS18985		WP_000550724.1	hypothetical protein	1.34671	0.000476702	274.21
MY479_RS19345	exbD	WP_000919048.1	biopolymer transporter ExbD	0.962827	0.000476702	431.479	U
MY479_RS07170		WP_002189144.1	carbamoyltransferase C-terminal domain-containing protein	1.02992	0.000488043	1830.52	O
MY479_RS07315		WP_000808306.1	Polysaccharide chain length determinant N-terminal domain-containing protein	0.654778	0.000524651	370.585	M
MY479_RS12555		WP_002187900.1	putative porin	0.965161	0.000559405	48.3266		Yes
MY479_RS09460	pbpC	WP_002188375.1	penicillin-binding protein 1C	0.759304	0.000559405	131.888	M
MY479_RS10895	tfoX	WP_000135500.1	TfoX/Sxy family protein	1.01245	0.000561231	53.5276	K	Yes
MY479_RS15375		WP_002189487.1	DUF1561 family protein	1.03461	0.000571018	33.2346	S	Yes
MY479_RS19540		WP_000995307.1	helix-turn-helix domain-containing protein	1.18568	0.000576296	106.81	K
MY479_RS19725		WP_000599987.1	AZOBR_p60025 family cell surface glycopolymer formation protein	1.00237	0.000577847	105.965	P
MY479_RS00605	thiD	WP_000368304.1	bifunctional hydroxymethylpyrimidine kinase/phosphomethylpyrimidine kinase	0.963356	0.000579926	75.6048	H
MY479_RS18145	mazE	WP_000443825.1	Transcriptional regulator/antitoxin MazE	1.24956	0.000595725	218.165	T	Yes
MY479_RS03755	rplD	WP_000647275.1	50S ribosomal protein L4	1.08984	0.0006214	2138.62	J
MY479_RS09605	mgtA	WP_002188371.1	magnesium-translocating P-type ATPase	0.721658	0.000742476	494.464	P	Yes
MY479_RS01635	rpiB	WP_000719443.1	ribose 5-phosphate isomerase B	1.05942	0.000749846	748.852	G
MY479_RS19380		WP_000689175.1	Lipoprotein	0.936062	0.000774084	355.959
MY479_RS13040		WP_000760152.1	Glycosyltransferase RgtA/B/C/D-like domain-containing protein	0.876846	0.000812664	326.54
MY479_RS05140		WP_001193044.1	hypothetical protein	1.22546	0.000830697	207.603
MY479_RS11250		WP_000454661.1	hypothetical protein	0.948871	0.000919945	392.029
MY479_RS04585	rpsB	WP_000111480.1	30S ribosomal protein S2	0.955088	0.000937236	4617.62	J
MY479_RS19205	alr	WP_001972541.1	alanine racemase	1.01284	0.000939599	240.306	M
MY479_RS15095		WP_000954146.1	MBL fold metallo-hydrolase	0.714927	0.000939599	280.956	C
MY479_RS07765		WP_000993818.1	Nuclear transport factor 2 family protein	0.999091	0.000960885	37.7877	S
MY479_RS04110		WP_000799361.1	hypothetical protein	1.00784	0.000964206	352.352
MY479_RS17995		WP_002188654.1	Ig-like domain-containing protein	0.788928	0.000983356	207.081		Yes
MY479_RS08350		WP_000207444.1	DNA primase	1.06963	0.000985703	1445.86		Yes
MY479_RS10975		WP_001238409.1	triacylglycerol lipase	1.87237	0.00100898	447.848
MY479_RS09620	fbp	WP_000110726.1	class 1 fructose-bisphosphatase	1.40696	0.00102704	483.847	G
MY479_RS06065	glnA	WP_000091770.1	type I glutamate--ammonia ligase	1.11589	0.00111588	3389.53	E
MY479_RS12265		WP_002089637.1	rhodanese-like domain-containing protein	1.35475	0.00111818	35.2264	P	Yes
MY479_RS04005		WP_001008019.1	hypothetical protein	0.735795	0.00111818	778.359
MY479_RS07280		WP_025177745.1	FkbM family methyltransferase	1.12638	0.00111822	433.746	AJ
MY479_RS16570	ppa	WP_000233562.1	inorganic diphosphatase	0.815771	0.00116002	154.157	C
MY479_RS04580		WP_000248821.1	hypothetical protein	1.0042	0.00119165	1000.28
MY479_RS06690	murF	WP_000841150.1	UDP-N-acetylmuramoyl-tripeptide--D-alanyl-D-alanine ligase	0.847469	0.00120105	160.81	M
MY479_RS02455		WP_000494002.1	Lipoprotein	1.65999	0.00122065	38.8122
MY479_RS11800	ywnA	WP_000203920.1	HTH-type transcriptional regulator YwnA	0.680223	0.00122822	142.972	K
MY479_RS03240		WP_000333392.1	class II glutamine amidotransferase	0.848361	0.00126087	60.2016	S
MY479_RS01380	fusA	WP_000102023.1	elongation factor G	1.11371	0.00130047	5696.95	J
MY479_RS13645		WP_002188573.1	transglutaminase-like domain-containing protein	0.653931	0.0013053	1030.55	P
MY479_RS00795	jag	WP_000432936.1	RNA-binding cell elongation regulator Jag/EloR	1.04448	0.00138104	916.058	S
MY479_RS02125		WP_001092302.1	hypothetical protein	0.942706	0.0013872	315.451
MY479_RS11235	ilvB	WP_001272051.1	biosynthetic-type acetolactate synthase large subunit	0.926096	0.00143701	1233.79	HE
MY479_RS05500		WP_001211328.1	Lipoprotein	0.972926	0.00148445	39.8916		Yes
MY479_RS16955		WP_000119461.1	hypothetical protein	0.81627	0.00149257	342.826		Yes
MY479_RS16575	uphC	WP_000625279.1	Glycerol-3-phosphate antiporter	1.19669	0.00152929	208.383	G
MY479_RS06745	kdtA	WP_002189168.1	3-deoxy-D-manno-octulosonic acid transferase	0.757689	0.00157619	105.399	M
MY479_RS02205		WP_000061747.1	YfbM family protein	0.856481	0.00170192	1126.77	S	Yes
MY479_RS07195		WP_025177743.1	zinc-binding alcohol dehydrogenase	0.883249	0.00182721	869.226	E
MY479_RS09440		WP_002188355.1	Lipoprotein	0.943704	0.00184056	38.4364
MY479_RS00060		WP_025177482.1	Lipoprotein	0.622928	0.00184689	173.239		Yes
MY479_RS12010	atpD	WP_001032431.1	F0F1 ATP synthase subunit beta	0.897898	0.00188433	1957.59	CF
MY479_RS01450		WP_000529868.1	acyltransferase	0.720974	0.00192527	181.825	I
MY479_RS15245		WP_060589294.1	4Fe-4S dicluster domain-containing protein	0.612567	0.00193574	1121.13	C
MY479_RS16225		WP_000836548.1	M15 family metallopeptidase	0.658988	0.00195393	407.626	M
MY479_RS15415		WP_001220692.1	TolC family protein	0.853757	0.00197451	103.318		Yes
MY479_RS11490	clpS2	WP_000168949.1	ATP-dependent Clp protease adaptor ClpS	0.913348	0.00202825	208.603	T
MY479_RS17195		WP_001067879.1	Lipoprotein	0.59656	0.00211769	294.12
MY479_RS17990		WP_000713122.1	lipoprotein	0.990863	0.00212087	37.4201		Yes
MY479_RS01290		WP_002189344.1	metallophosphoesterase	0.772457	0.00215437	441.112	L
MY479_RS09995		WP_373275142.1	LA_2272/LA_2273 family lipoprotein	0.539663	0.00215437	211.501		Yes
MY479_RS13345		WP_000499950.1	Lipoprotein	1.01073	0.00216418	74.9469	MO	Yes
MY479_RS01555		WP_000821096.1	lipopolysaccharide assembly protein LapB	0.940555	0.00217244	302.083	R
MY479_RS04310		WP_002106191.1	collagenase	0.99818	0.00219173	101.844
MY479_RS02450		WP_112120680.1	Bor/Iss family lipoprotein	1.22141	0.00222162	54.3172	S
MY479_RS12040	atpB	WP_000281179.1	F0F1 ATP synthase subunit A	1.0495	0.00228068	666.197	C
MY479_RS11365		WP_001239630.1	hypothetical protein	0.674825	0.00231191	714.013
MY479_RS08385	lcpA	WP_000472815.1	complement regulator-acquiring protein LcpA	0.718125	0.00233559	196.269
MY479_RS12075		WP_002102111.1	IS110 family transposase	0.804996	0.00243074	104.889	L	Yes
MY479_RS01895		WP_001046558.1	Glycosyltransferase RgtA/B/C/D-like domain-containing protein	1.23487	0.00245305	105.128		Yes
MY479_RS14535		WP_000489535.1	hypothetical protein	0.896395	0.002521	83.9401
MY479_RS09000		WP_002188127.1	O-antigen ligase	0.851035	0.00253042	113.986	M
MY479_RS01890		WP_002189254.1	SBBP repeat beta-propeller lipoprotein, LipL53 family	1.29125	0.00281963	3347.06		Yes
MY479_RS00415		WP_001206947.1	WbuC family cupin fold metalloprotein	0.902147	0.00281963	265.549	GP	Yes
MY479_RS02505	valS	WP_000744002.1	valine--tRNA ligase	0.642228	0.00286726	1049.45	J
MY479_RS07125	wcaG2	WP_000410275.1	GDP-L-fucose synthase	0.938981	0.00294163	1118.95	CGM
MY479_RS03060		WP_001973894.1	uracil-DNA glycosylase	0.801292	0.00294163	560.744	L
MY479_RS00540		WP_000600226.1	Hydrolase, carbon-nitrogen family	0.7968	0.00300355	265.999
MY479_RS12995		WP_000932549.1	DUF4087 domain-containing protein	1.23008	0.00309713	151.456	S	Yes
MY479_RS05985		WP_002189086.1	pyridoxal phosphate-dependent aminotransferase	1.02413	0.00309713	348.945	E
MY479_RS07265		WP_000900194.1	putative sugar O-methyltransferase	0.937935	0.00316284	1366.05
MY479_RS08150		WP_000559147.1	PilZ domain-containing protein	0.893828	0.00329336	438.952
MY479_RS07510		WP_000876271.1	TA system VapC family ribonuclease toxin	0.914976	0.00331669	80.538	S	Yes
MY479_RS07205		WP_000786842.1	D-alanine--D-alanine ligase	0.825831	0.00341738	434.826	Q
MY479_RS13915		WP_002188603.1	hypothetical protein	0.96756	0.00342615	103.418		Yes
MY479_RS08495		WP_000747128.1	hypothetical protein	0.969116	0.00349875	35.7179		Yes
MY479_RS03555		WP_157847315.1	hypothetical protein	1.43418	0.00360495	1195.98		Yes
MY479_RS05050	lenB	WP_000475802.1	endostatin-like outer membrane protein LenB	0.814126	0.00387378	60.4419		Yes
MY479_RS04695		WP_000776825.1	Lipoprotein	1.18522	0.00389057	25.1766		Yes
MY479_RS09400		WP_001207830.1	DUF4254 domain-containing protein	0.584509	0.00404936	235.704	M
MY479_RS10590	rfaE2	WP_000364507.1	D-glycero-beta-D-manno-heptose 1-phosphate adenylyltransferase	0.918096	0.00409667	102.121	HM
MY479_RS01475	queC	WP_001088969.1	7-cyano-7-deazaguanine synthase QueC	0.631895	0.00417486	186.082	F
MY479_RS07845		WP_000240615.1	hypothetical protein	0.90326	0.00419271	47.4383		Yes
MY479_RS05120		WP_000808789.1	GDP-mannose pyrophosphatase	0.816924	0.00419271	157.284	L
MY479_RS19905		WP_001974363.1	hypothetical protein	0.846232	0.00427184	116.179		Yes
MY479_RS18175		WP_002188134.1	hypothetical protein	1.4526	0.00430724	10.0685		Yes
MY479_RS17020		WP_002075983.1	hypothetical protein	1.46712	0.00437415	21.5172		Yes
MY479_RS16730		WP_000250245.1	Lipoprotein	1.01055	0.00437415	30.7065
MY479_RS04050		WP_001055380.1	trypsin-like peptidase domain-containing protein	0.589078	0.00437415	101.277	OM
MY479_RS12575		WP_000466031.1	alpha-glucosidase	0.582386	0.00438469	111.914	G	Yes
MY479_RS12840	lgt	WP_000567061.1	Phosphatidylglycerol--prolipoprotein diacylglyceryl transferase	0.75095	0.00439093	372.441	M
MY479_RS06290		WP_002123094.1	TCR/Tet family MFS transporter	0.66411	0.00443842	357.44	EGP
MY479_RS07295	kdsB	WP_000848241.1	3-deoxy-manno-octulosonate cytidylyltransferase	0.768573	0.0045642	597.485	HM
MY479_RS08685		WP_001971353.1	Mobile element protein	1.29375	0.00461354	13.7245		Yes
MY479_RS15500		WP_223813958.1	hypothetical protein	0.908582	0.00479373	144.891		Yes
MY479_RS02145		WP_033108223.1	Lipoprotein	0.795004	0.00481831	176.645		Yes
MY479_RS19145		WP_000070243.1	DUF4279 domain-containing protein	0.952261	0.0049802	62.8486
MY479_RS08055		WP_373275151.1	tyrosine-type recombinase/integrase	0.718973	0.00504848	75.0663		Yes
MY479_RS19315		WP_001972568.1	PF11985 family protein	0.961604	0.00510096	265.851
MY479_RS02705		WP_002188342.1	Lipoprotein	0.664932	0.00517669	118.972		Yes
MY479_RS02255	glmM	WP_002189324.1	phosphoglucosamine mutase	0.732893	0.00521672	510.344	G
MY479_RS07160		WP_000697359.1	carbamoyltransferase C-terminal domain-containing protein	0.992714	0.00535851	1983.42	O
MY479_RS02160	ispE	WP_000625233.1	4-(cytidine 5'-diphospho)-2-C-methyl-D-erythritol kinase	0.974044	0.0054495	2402.1	I
MY479_RS17815		WP_000805391.1	ferredoxin--NADP(+) reductase	0.778905	0.00593797	659.122	C
MY479_RS15420		WP_029759582.1	hypothetical protein	0.621121	0.00593797	96.7548
MY479_RS10780		WP_002187452.1	leucine-rich repeat domain-containing protein	0.718388	0.00598464	43.9443	S	Yes
MY479_RS00355		WP_000587664.1	VOC family protein	0.74595	0.00607161	507.577	R
MY479_RS07120		WP_000340715.1	MarR family EPS-associated transcriptional regulator	0.968157	0.00615756	569.256	K
MY479_RS11025	hisD	WP_002187495.1	histidinol dehydrogenase	0.684192	0.00627435	246.977	E
MY479_RS19670		WP_000397121.1	hypothetical protein	0.652471	0.00635115	210.516
MY479_RS01410		WP_000898866.1	decaprenyl-phosphate phosphoribosyltransferase	0.637038	0.00637177	236.085	H
MY479_RS15250		WP_001291938.1	hypothetical protein	0.711061	0.00642967	900.772
MY479_RS09930		WP_002188790.1	YacP-like NYN domain protein	0.566131	0.00646009	131.529
MY479_RS07580		WP_002189085.1	hypothetical protein	0.87475	0.00676152	142.583		Yes
MY479_RS17550		WP_029757821.1	FecR family protein	0.928981	0.00677063	59.1916		Yes
MY479_RS15410		WP_000952672.1	efflux RND transporter permease subunit	0.566398	0.00677063	278.77	P	Yes
MY479_RS15195		WP_002189457.1	flagellin FlaB	0.867343	0.00687627	76.2967	N
MY479_RS07505		WP_000858936.1	Antitoxin	0.948938	0.00703304	50.2579		Yes
MY479_RS18150	mazF	WP_025177725.1	endoribonuclease MazF	1.05638	0.00708474	234.891	T	Yes
MY479_RS14355		WP_001273883.1	hypothetical protein	1.06811	0.0071051	151.285		Yes
MY479_RS14990	lysC	WP_000181768.1	aspartate kinase	0.956206	0.0071051	573.096	E
MY479_RS13885		WP_001071872.1	DUF4303 domain-containing protein	0.846471	0.00714293	92.2318		Yes
MY479_RS02610		WP_001072501.1	Lipoprotein	1.01251	0.00751041	31.818		Yes
MY479_RS17030		WP_000804140.1	hypothetical protein	1.33554	0.00779367	14.0156		Yes
MY479_RS00020	dnaN	WP_000695821.1	DNA polymerase III subunit beta	0.913428	0.0079199	417.27	L
MY479_RS06570	salX	WP_000603361.1	ABC transporter ATP-binding protein	0.557277	0.00792262	241.005	VQ
MY479_RS03265		WP_002071771.1	Signal transduction protein with TPR and PP2C domain	0.911639	0.00795943	261.792	R
MY479_RS14540		WP_000767160.1	DUF4846 domain-containing protein	0.924372	0.00797454	28.3521		Yes
MY479_RS16435	sph	WP_011172385.1	sphingomyelin phosphodiesterase	0.877964	0.00797454	63.1694	S
MY479_RS06535	sch	WP_000360484.1	beta-ketoacyl synthase	1.02978	0.00803729	1294.91	IQ
MY479_RS16445		WP_001020127.1	DoxX family protein	0.805393	0.00821316	96.4688		Yes
MY479_RS16945		WP_002188730.1	DUF1554 domain-containing protein	2.18379	0.0082211	1195.13
MY479_RS02615		WP_002189585.1	Ig-like domain-containing protein	1.08402	0.0082211	95.3257		Yes
MY479_RS07410		WP_000275929.1	exopolysaccharide biosynthesis polyprenyl glycosylphosphotransferase	0.58917	0.00826504	447.245	M
MY479_RS10545		WP_000997518.1	Histidine kinase	0.45819	0.0082694	215.339	T
MY479_RS18425		WP_001971886.1	RNA polymerase sigma factor	0.793117	0.0082995	1069.78
MY479_RS02595		WP_000584329.1	efflux RND transporter periplasmic adaptor subunit	0.644168	0.00845825	113.5	M	Yes
MY479_RS10160		WP_000625955.1	hypothetical protein	0.766457	0.0089876	157.584
MY479_RS00820		WP_162490607.1	hypothetical protein	1.81133	0.00899568	20.7735		Yes
MY479_RS16835		WP_000576458.1	Lipoprotein	0.789983	0.00908252	61.7346
MY479_RS13165		WP_000033675.1	O-methyltransferase	0.597204	0.00908252	138.94	R
MY479_RS08490		WP_000728671.1	glycosyltransferase family 2 protein	0.845379	0.00915314	250.307	M
MY479_RS04890	mrcA3	WP_000808183.1	peptidoglycan glycosyltransferase	0.574779	0.00937792	1184.81	M
MY479_RS15755	motB	WP_000669336.1	flagellar motor protein MotB	0.635268	0.00939825	105.463	N
MY479_RS19360		WP_000790264.1	TonB-dependent siderophore receptor	0.583026	0.00939825	1367.34
MY479_RS05340		WP_000876121.1	hypothetical protein	0.68163	0.00954029	207.728
MY479_RS17275	cobS	WP_001038032.1	adenosylcobinamide-GDP ribazoletransferase	0.756049	0.00958295	61.7401	H
MY479_RS12415	nlpD6	WP_000824202.1	M23 family metallopeptidase	0.878999	0.00990921	2523.52	M
MY479_RS18650		WP_000613940.1	NAD(P)/FAD-dependent oxidoreductase	0.487069	0.00993522	370.856	S
MY479_RS05425		WP_025177730.1	hypothetical protein	0.824777	0.00996094	25.6923		Yes
MY479_RS02590		WP_000844277.1	efflux RND transporter permease subunit	0.759562	0.00996094	86.5463	P	Yes
MY479_RS17135		WP_000127382.1	hypothetical protein	0.910364	0.0103382	31.3758
MY479_RS08805	mraY	WP_000500387.1	phospho-N-acetylmuramoyl-pentapeptide-transferase	0.718806	0.0105177	456.854	M
MY479_RS04875		WP_000698725.1	Lipoprotein	0.532843	0.0106028	162.551	S	Yes
MY479_RS03920	pyrB	WP_002063873.1	aspartate carbamoyltransferase	0.895311	0.0106066	164.661	F
MY479_RS07250		WP_000580576.1	WbqC family protein	0.779637	0.010623	789.213	C
MY479_RS12015	atpG	WP_000235141.1	ATP synthase F1 subunit gamma	0.647941	0.010814	1357.77	C
MY479_RS08815	murG	WP_000836517.1	UDP-N-acetylglucosamine--N-acetylmuramyl-(pentapeptide) pyrophosphoryl-undecaprenol N-acetylglucosamine transferase	0.622555	0.010814	279.683	M
MY479_RS06575		WP_000517498.1	ABC transporter permease	0.713093	0.0110608	214.272
MY479_RS16310		WP_000933457.1	hypothetical protein	0.90885	0.0111236	283.751
MY479_RS09395		WP_001051000.1	glycosyltransferase family 9 protein	0.488937	0.0112495	364.969	M
MY479_RS03370	rplM	WP_000115097.1	50S ribosomal protein L13	0.846574	0.0113344	2759.7	J
MY479_RS17820		WP_000538229.1	transcriptional coactivator p15/PC4 family protein	0.912386	0.0114838	119.057	S
MY479_RS05930		WP_000487748.1	LTA synthase family protein	0.61944	0.0114967	429.162	M
MY479_RS13485	cas1	WP_002188751.1	type I-MYXAN CRISPR-associated endonuclease Cas4/Cas1	0.669002	0.0115361	72.1793	L	Yes
MY479_RS17465		WP_000671775.1	alkaline phosphatase	0.776119	0.0116797	109.715	P
MY479_RS11280	spsE	WP_001011674.1	N-acetylneuraminic (Sialic) acid synthetase	0.763636	0.0116797	77.1956	HM
MY479_RS05875	hisG	WP_000956489.1	ATP phosphoribosyltransferase	0.573508	0.0116797	530.028	EF
MY479_RS18190		WP_000609188.1	ribbon-helix-helix protein, CopG family	0.808163	0.0117618	44.1627	K	Yes
MY479_RS02650		WP_002189580.1	Ig domain-containing protein	0.820528	0.0117666	50.7518		Yes
MY479_RS15355		WP_000183410.1	glutathione S-transferase family protein	0.825121	0.0120629	24.8259	O
MY479_RS01615		WP_000715075.1	LA_0364 family Cys-rich lipoprotein	1.25124	0.0121274	312.04		Yes
MY479_RS09425	recA	WP_000504720.1	recombinase RecA	0.499913	0.0121274	3801.82	L
MY479_RS10055	fsa	WP_000424879.1	fructose-6-phosphate aldolase	0.511338	0.0121594	731.43	FG
MY479_RS18990		WP_000007038.1	Cof-type HAD-IIB family hydrolase	0.897272	0.0123481	263.033	Q
MY479_RS04810	rpmE	WP_000845535.1	50S ribosomal protein L31	0.750167	0.0124916	1779.05	J
MY479_RS10775		WP_002187461.1	leucine-rich repeat domain-containing protein	0.794533	0.0124973	89.7886	S	Yes
MY479_RS09805		WP_000339649.1	hypothetical protein	0.726499	0.0125024	73.9587		Yes
MY479_RS06505	fabH	WP_000014613.1	ketoacyl-ACP synthase III	1.0061	0.0126323	1196.11	I
MY479_RS14440	rpsL	WP_001142358.1	30S ribosomal protein S12	0.810042	0.0126323	1765.13	J
MY479_RS06590		WP_002072887.1	hypothetical protein	0.807247	0.0127216	240.911		Yes
MY479_RS03740	tuf	WP_001040571.1	elongation factor Tu	0.990144	0.0128898	16857.5	J
MY479_RS10835		WP_002187508.1	ABC transporter permease	0.698284	0.0131458	62.6099	R
MY479_RS03850	secY	WP_000958241.1	preprotein translocase subunit SecY	0.824969	0.013473	2704.38	U
MY479_RS14110		WP_002188597.1	DUF1561 domain-containing protein	0.676087	0.0134873	116.579	S
MY479_RS15895		WP_002188081.1	LruC domain-containing protein	1.11156	0.0134942	132.758		Yes
MY479_RS12005	atpC	WP_001275641.1	ATP synthase F1 subunit epsilon	0.622936	0.0135554	289.904	C
MY479_RS06650		WP_000586914.1	hypothetical protein	0.68891	0.0135979	1743.64
MY479_RS02110		WP_000687497.1	alcohol dehydrogenase catalytic domain-containing protein	0.754507	0.0136659	121.15	E
MY479_RS17065		WP_000487316.1	ABC transporter permease	0.654648	0.01367	474.769
MY479_RS14860	mviM	WP_000140212.1	Oxidoreductase	1.48428	0.0140181	1114.31	S
MY479_RS06100		WP_002188945.1	leucine-rich repeat domain-containing protein	0.744823	0.0140181	177.277	S
MY479_RS18420		WP_000683580.1	YiiX family permuted papain-like enzyme	0.879033	0.0142463	25.4456	M
MY479_RS04590	tsf	WP_000741908.1	translation elongation factor Ts	0.753168	0.0142463	5415.96	J
MY479_RS10640	ispH	WP_000890370.1	4-hydroxy-3-methylbut-2-enyl diphosphate reductase	0.537373	0.0142463	325.331	IM
MY479_RS10825		WP_000032804.1	Anti-Sigma factor antagonist	0.684635	0.014323	161.815
MY479_RS07440		WP_000343395.1	FdtA/QdtA family cupin domain-containing protein	1.27382	0.0145208	40.7586	M
MY479_RS01260		WP_000879539.1	Flagellar motor switch protein FliG C-terminal domain-containing protein	1.18566	0.0145208	793.352
MY479_RS06955		WP_000767058.1	hypothetical protein	0.759658	0.0145208	120.968
MY479_RS17525		WP_001003557.1	NAD(P)-dependent oxidoreductase	0.762556	0.0146741	35.2813
MY479_RS09465		WP_000778163.1	MoxR family ATPase	0.470305	0.0148019	515.743	T
MY479_RS11475		WP_000161597.1	MaoC family dehydratase	0.543549	0.0150276	840.168	I
MY479_RS00835		WP_000920245.1	host-nuclease inhibitor Gam family protein	2.14478	0.0150963	1513.96	R	Yes
MY479_RS03745	rpsJ	WP_000918607.1	30S ribosomal protein S10	0.860381	0.0150963	4597.2	J
MY479_RS00830		WP_000953282.1	hypothetical protein	2.08975	0.0151274	199.163		Yes
MY479_RS10885		WP_000403598.1	Crp/Fnr family transcriptional regulator	1.35673	0.0151274	249.243	T	Yes
MY479_RS05885	rpmF	WP_002189142.1	50S ribosomal protein L32	0.974451	0.0151274	1692.69	J
MY479_RS00995		WP_000239305.1	OmpA family protein	0.502183	0.0152736	3715.09	M
MY479_RS07140		WP_001136118.1	N-acetylneuraminate synthase family protein	0.829916	0.0153445	1111.12	M
MY479_RS00825		WP_001015694.1	PF07087 domain protein	1.8949	0.0160535	166.552	S	Yes
MY479_RS19665		WP_000492446.1	YbaB/EbfC family nucleoid-associated protein	0.552627	0.0160905	319.142
MY479_RS14775		WP_002187286.1	leucine-rich repeat domain-containing protein	0.729983	0.0164412	104.715	S	Yes
MY479_RS07290	hpcH	WP_001012066.1	6-phosphogluconolactonase	0.71678	0.0164412	740.201	G
MY479_RS07475	rfbB	WP_000723090.1	dTDP-glucose 4,6-dehydratase	0.451944	0.0165211	460.478	M
MY479_RS00600		WP_002126818.1	DUF885 family protein	0.613966	0.0165226	295.435	S
MY479_RS15850		WP_002188049.1	Outer membrane protein	0.550402	0.0165722	136.949		Yes
MY479_RS02170	glmU	WP_000805357.1	UDP-N-acetylglucosamine diphosphorylase	0.829711	0.0168818	771.741	M
MY479_RS02500	purD	WP_001197373.1	phosphoribosylamine--glycine ligase	0.446105	0.0168818	367.525	F
MY479_RS14930		WP_001246226.1	hypothetical protein	1.69313	0.0169021	4.55306		Yes
MY479_RS19495		WP_000879801.1	sodium:solute symporter family protein	0.614595	0.0171832	118.655	E	Yes
MY479_RS10760		WP_002187457.1	leucine-rich repeat domain-containing protein	0.697527	0.017196	255.999	S	Yes
MY479_RS18590		WP_000230180.1	metalloregulator ArsR/SmtB family transcription factor	0.828114	0.0173651	1042.59	KQ
MY479_RS14460	rplJ	WP_000013204.1	50S ribosomal protein L10	0.715949	0.0173651	2046.76	J
MY479_RS11440		WP_001202903.1	Outer membrane protein	0.580547	0.0173651	141.293
MY479_RS08675		WP_000892021.1	PIN domain-containing protein	1.13478	0.017919	31.2443	S	Yes
MY479_RS05270		WP_175618894.1	hypothetical protein	1.12335	0.0179819	10.2467		Yes
MY479_RS07305		WP_025177746.1	inositol monophosphatase family protein	0.520329	0.0180562	382.709	G
MY479_RS16440		WP_000744956.1	hypothetical protein	1.02786	0.018118	22.397		Yes
MY479_RS19060		WP_000057258.1	hypothetical protein	0.537152	0.0181293	115.906
MY479_RS03375	rpsI	WP_001966744.1	30S ribosomal protein S9	0.748412	0.018152	1750.42	J
MY479_RS06655	radC	WP_000842507.1	DNA repair protein RadC	0.69524	0.0181938	2139.3	L
MY479_RS12425		WP_000704507.1	flavin reductase family protein	0.766427	0.0182865	140.214	S
MY479_RS05495		WP_001255215.1	Lipoprotein	0.851291	0.0183923	24.9018		Yes
MY479_RS03410		WP_000049027.1	DUF4256 domain-containing protein	0.842198	0.0183923	253.543	S
MY479_RS12715	mauG2	WP_002187913.1	Cytochrome c peroxidase	1.02968	0.0187052	26.1008	C
MY479_RS19160		WP_001074464.1	OmpA family protein	0.693093	0.0187052	1338.81	M
MY479_RS19365		WP_000922522.1	Lipoprotein	0.637192	0.0187052	378.056
MY479_RS16600	srmB	WP_000734111.1	DEAD-box ATP-dependent RNA helicase RhpA	1.21806	0.018727	1290.08	L
MY479_RS17475	mtnP	WP_000121287.1	S-methyl-5'-thioadenosine phosphorylase	0.729714	0.0188502	142.751	F
MY479_RS15240		WP_001113573.1	hypothetical protein	0.581927	0.0189559	243.424
MY479_RS06410		WP_002068529.1	MXAN_6521/LA_1396 family lipoprotein	1.14123	0.0189692	137.347		Yes
MY479_RS13085	purB	WP_000567237.1	adenylosuccinate lyase	0.645678	0.0191627	768.921	F
MY479_RS18300		WP_000018408.1	hypothetical protein	0.669004	0.0193419	103.964
MY479_RS05030	kdpD	WP_000588676.1	sensor histidine kinase KdpD	0.484955	0.0195841	338.893	T	Yes
MY479_RS05430		WP_000291894.1	Immunity MXAN-0049 protein domain-containing protein	0.797517	0.0199447	234.23		Yes
MY479_RS02645		WP_002189582.1	Lipoprotein	1.10402	0.0201814	22.2978		Yes
MY479_RS19125		WP_002189545.1	hypothetical protein	1.06724	0.0205135	24.9823		Yes
MY479_RS18430		WP_000392377.1	FecR domain-containing protein	0.616184	0.0209089	1307.32
MY479_RS09960	arp3	WP_002188772.1	ankyrin repeat domain-containing protein	0.435841	0.0209768	297.589	R	Yes
MY479_RS05970		WP_000619914.1	hypothetical protein	0.695525	0.0209822	47.3417		Yes
MY479_RS14465	rplA	WP_001188789.1	50S ribosomal protein L1	0.57201	0.0212037	2923.35	J
MY479_RS07175		WP_000256648.1	cytidylyltransferase domain-containing protein	0.80778	0.0212948	2089.59	M
MY479_RS10500	rimM	WP_000159892.1	ribosome maturation factor RimM	0.722716	0.0213257	275.713	J
MY479_RS10015		WP_000827044.1	Lipoprotein	0.492378	0.0214214	221.1
MY479_RS12820		WP_001278842.1	polymer-forming cytoskeletal protein	0.596693	0.0214669	1060.04	M
MY479_RS08410		WP_000868435.1	Lipoprotein	0.913053	0.0215421	183.658
MY479_RS14435	rpsG	WP_000091209.1	30S ribosomal protein S7	0.85372	0.0216548	1249.19	J
MY479_RS12835	nlpD	WP_000625244.1	M23 family metalloendopeptidase	0.700293	0.0220459	329.394	M
MY479_RS19375		WP_025177640.1	hypothetical protein	0.654769	0.0220641	128.173		Yes
MY479_RS07200		WP_002098115.1	Dehydrogenase	0.716901	0.0220798	612.184	R
MY479_RS20000		WP_082280466.1	tyrosine-type recombinase/integrase	0.726558	0.022215	29.4315	L	Yes
MY479_RS10525	fmt	WP_000690652.1	methionyl-tRNA formyltransferase	0.620594	0.0224	292.717	J
MY479_RS10200	recN	WP_000920921.1	DNA repair protein RecN	1.02331	0.0231463	2293.33	L
MY479_RS15525		WP_002188303.1	ankyrin repeat domain-containing protein	0.513743	0.0239211	219.661	R	Yes
MY479_RS08715		WP_000935311.1	exo-beta-N-acetylmuramidase NamZ domain-containing protein	0.539091	0.024399	457.299	S
MY479_RS08125		WP_001289444.1	alpha/beta fold hydrolase	0.628786	0.0245875	101.709	R
MY479_RS07190		WP_000446476.1	GNAT family N-acetyltransferase	0.696872	0.0246935	385.007	J
MY479_RS02175	prs	WP_001012708.1	ribose-phosphate pyrophosphokinase	0.829807	0.0248987	842.975	EF
MY479_RS06615	lexA	WP_000654116.1	transcriptional repressor LexA	0.768824	0.0249806	1757.64	KT
MY479_RS10495	trmD	WP_000671159.1	tRNA (guanosine(37)-N1)-methyltransferase TrmD	0.802046	0.0254565	2121.68	J
MY479_RS17960		WP_000249679.1	Membrane-binding protein	0.798806	0.0256264	39.959		Yes
MY479_RS05510		WP_001083855.1	hypothetical protein	0.642664	0.0257081	66.0931
MY479_RS04845		WP_157787217.1	hypothetical protein	1.47982	0.0260711	5.53199		Yes
MY479_RS10060		WP_002188783.1	hypothetical protein	0.977463	0.0262375	29.6677		Yes
MY479_RS09430		WP_001080752.1	hypothetical protein	0.686135	0.0262375	49.2191
MY479_RS04715		WP_001064927.1	Cytochrome c7-like domain-containing protein	0.411093	0.0262375	3028.23	C
MY479_RS04095		WP_000931445.1	Lipoprotein	0.885271	0.0263346	64.6041
MY479_RS18400	cbiB	WP_001145777.1	adenosylcobinamide-phosphate synthase CbiB	0.720103	0.0271698	22.6956	HU
MY479_RS00860		WP_000851097.1	hypothetical protein	1.96653	0.027241	2044.32
MY479_RS13970	recQ1	WP_000202873.1	ATP-dependent DNA helicase RecQ	0.556847	0.027241	171.619	L
MY479_RS08065		WP_002187518.1	hypothetical protein	0.48683	0.0276512	140.009	L	Yes
MY479_RS02620		WP_002063385.1	TolC family protein	1.02153	0.0281676	24.9729		Yes
MY479_RS14650		WP_002109847.1	TonB-dependent receptor domain-containing protein	0.856442	0.0283344	452.37	P
MY479_RS07630		WP_001081204.1	hypothetical protein	0.841937	0.0283621	90.2433		Yes
MY479_RS19490		WP_000491588.1	hypothetical protein	0.833402	0.0284766	38.826
MY479_RS18655		WP_001169618.1	hypothetical protein	0.589968	0.0285846	49.1474		Yes
MY479_RS03705		WP_050554226.1	hypothetical protein	0.956331	0.0287178	16.2307		Yes
MY479_RS06045		WP_000353582.1	DUF1564 domain-containing protein	0.784542	0.0288273	88.7006		Yes
MY479_RS07285		WP_001047905.1	Phosphoheptose isomerase	0.964332	0.0289387	436.347	GK
MY479_RS08975	queF	WP_000856053.1	preQ(1) synthase	0.704306	0.0289764	153.177	F
MY479_RS19480		WP_000757100.1	TIGR04454 family lipoprotein	0.574239	0.0293582	1773.46
MY479_RS07330		WP_002188971.1	Inositol monophosphatase	0.449505	0.0293582	378.169	HQ
MY479_RS18265		WP_002188494.1	PIN domain-containing protein	0.546923	0.0294032	97.5459		Yes
MY479_RS01205	lolE1	WP_000867620.1	ABC transporter permease	0.510111	0.0295314	626.868	M
MY479_RS05865	rpsA	WP_000182263.1	30S ribosomal protein S1	0.647469	0.0297446	5596.4	J
MY479_RS10920		WP_001084059.1	LA_2486 family SGNH/GDSL-type esterase	0.543911	0.0297446	150.309
MY479_RS19815		WP_002188267.1	hypothetical protein	1.23229	0.029968	442.651		Yes
MY479_RS12100		WP_000553178.1	DUF1761 domain-containing protein	0.932522	0.030216	109.357		Yes
MY479_RS08390		WP_001971487.1	TlpA disulfide reductase family protein	0.617344	0.0328529	612.018
MY479_RS02010		WP_001228673.1	metallophosphoesterase	0.830788	0.0332019	34.846	S	Yes
MY479_RS15930	surE	WP_001023250.1	5'/3'-nucleotidase SurE	0.579996	0.0332294	93.7538	S
MY479_RS18370	cobM	WP_000870280.1	precorrin-4 C(11)-methyltransferase	0.781145	0.0336211	62.5261	H
MY479_RS12185		WP_000648186.1	PaaI family thioesterase	0.58133	0.0336718	3287.2
MY479_RS08460	rnhA	WP_000628813.1	ribonuclease HI family protein	0.692667	0.0341279	87.5396	L
MY479_RS09710		WP_001180837.1	methyl-accepting chemotaxis protein	0.450238	0.0344703	447.713	NT	Yes
MY479_RS05790	rpmI	WP_001125262.1	50S ribosomal protein L35	0.688671	0.0345581	2018.31	J
MY479_RS12255	citE	WP_000041092.1	CoA ester lyase	0.528326	0.0347081	2762.74	G
MY479_RS04195		WP_001068429.1	Cys-rich protein	0.71461	0.0355185	39.8801
MY479_RS18360	cbiG	WP_002187642.1	cobalt-precorrin 5A hydrolase	0.874486	0.0356344	145.179	H
MY479_RS12410		WP_000176746.1	Haloacid dehalogenase-like hydrolase	0.726094	0.0365716	706.429
MY479_RS01480		WP_000434762.1	NAD(P) transhydrogenase subunit alpha	0.845711	0.0367092	1774.95	C
MY479_RS01995		WP_001288293.1	hypothetical protein	0.685932	0.0368435	375.672
MY479_RS13355		WP_000944890.1	alpha/beta fold hydrolase	0.59141	0.0373045	176.891	R
MY479_RS06895		WP_240264331.1	S41 family peptidase	0.370274	0.0373045	1260.89	M
MY479_RS07620	secG	WP_000931842.1	preprotein translocase subunit SecG	0.676711	0.0374109	892.578	U
MY479_RS07260		WP_000614938.1	ATP-binding protein of an ABC transporter complex	0.590688	0.0374517	307.726	COV
MY479_RS14205		WP_000682938.1	FcpA-related putative periplasmic flagellar protein	0.521626	0.0379047	136.259
MY479_RS12825	recJ	WP_000615880.1	single-stranded-DNA-specific exonuclease RecJ	0.478125	0.0390393	1573.42	L
MY479_RS02545		WP_002189577.1	LA_3751/LA_3752 family putative glycosyltransferase	0.486025	0.0390871	107.314
MY479_RS08140		WP_001157786.1	hypothetical protein	0.74411	0.0393898	232.573
MY479_RS07180		WP_000041233.1	DegT/DnrJ/EryC1/StrS aminotransferase family protein	0.718253	0.0398669	930.926	EM
MY479_RS07135		WP_002076509.1	glycosyltransferase family 2 protein	0.754831	0.0408986	743.746	MV
MY479_RS03750	rplC	WP_001051849.1	50S ribosomal protein L3	0.769049	0.0413527	4110.38	J
MY479_RS10785		WP_025177636.1	leucine-rich repeat domain-containing protein	0.559695	0.0414176	63.0599	S	Yes
MY479_RS18070		WP_257957355.1	peptidoglycan DD-metalloendopeptidase family protein	0.544833	0.0414176	301.948	S	Yes
MY479_RS09935		WP_000785351.1	Ion transporter	0.513741	0.0415102	181.89
MY479_RS04500		WP_000617906.1	type II toxin-antitoxin system PemK/MazF family toxin	0.805437	0.0427281	28.2448	LT	Yes
MY479_RS18260		WP_002078026.1	ArsR family transcriptional regulator	0.556535	0.0428468	48.0633	K	Yes
MY479_RS05520		WP_001104076.1	ABC transporter substrate-binding protein	0.611652	0.0435244	141.095	ET	Yes
MY479_RS00840		WP_001974253.1	hypothetical protein	2.23855	0.0437537	796.503		Yes
MY479_RS09035	leuC	WP_000855526.1	3-isopropylmalate dehydratase large subunit	0.532667	0.0446272	1848.57	E
MY479_RS19040		WP_000157339.1	hypothetical protein	0.778825	0.0446338	493.828
MY479_RS12875		WP_002187858.1	YgcG family protein	0.811468	0.0454501	55.8983	S	Yes
MY479_RS08885		WP_001050391.1	16S rRNA (uracil(1498)-N(3))-methyltransferase	0.712643	0.0456035	84.7071	S
MY479_RS10295		WP_000790778.1	Lipoprotein	0.559307	0.0462719	116.992		Yes
MY479_RS06720		WP_000532664.1	Tetratricopeptide repeat protein	0.449272	0.0469108	258.357	R
MY479_RS07925	cysS	WP_000570124.1	cysteine--tRNA ligase	0.43426	0.0472666	225.419	J
MY479_RS08580		WP_000895908.1	DUF1993 family protein	0.788411	0.047512	260.23	S	Yes
MY479_RS04115		WP_000698126.1	RsmD family RNA methyltransferase	0.800513	0.0479365	109.464	L
MY479_RS13080		WP_002187952.1	hypothetical protein	0.673086	0.0479365	131.959
MY479_RS05105		WP_000635870.1	hypothetical protein	0.432118	0.0479365	96.7402		Yes
MY479_RS10465		WP_000040212.1	YraN family protein	0.68123	0.0480718	43.0615	L
MY479_RS00855		WP_000808414.1	hypothetical protein	1.5447	0.0483037	1191.56
MY479_RS02485		WP_000861788.1	hypothetical protein	0.667184	0.0485344	74.971		Yes
MY479_RS17245		WP_000689399.1	Lipoprotein	0.738354	0.0487046	652.917		Yes
MY479_RS08540		WP_001228480.1	Lipoprotein	0.471257	0.0494505	373.793
MY479_RS07870		WP_002187597.1	TIR domain-containing protein	0.522249	0.0495791	270.392	K	Yes
MY479_RS11730		WP_000173137.1	Lipoprotein	0.43342	0.0497995	719.861

## Sheet: Downregulated genes
ORF IDa	Genea	Protein IDa	Productb	log₂FCc	FDRd	Base mean	COG	Absent in LbHe
MY479_RS18470		WP_002109372.1	EAL domain-containing protein	-3.10342	2.17909e-59	495.053	T	Yes
MY479_RS13930		WP_240264316.1	DUF1566 domain-containing protein	-3.37594	4.98452e-50	798.21	M
MY479_RS15970		WP_001188887.1	SbsA Ig-like domain-containing protein	-3.83933	1.17016e-44	6644.97		Yes
MY479_RS03480	mauG1	WP_002188180.1	cytochrome-c peroxidase	-3.13848	3.77126e-44	120.249	CP
MY479_RS19795		WP_002188275.1	RHS repeat-associated core domain-containing protein	-4.06149	3.11582e-39	6647.52	M	Yes
MY479_RS19535		WP_001070553.1	STAS domain-containing protein	-5.83692	5.16427e-34	60.011	T
MY479_RS18460		WP_000388447.1	STAS domain-containing protein	-2.56143	8.99132e-29	864.222	T	Yes
MY479_RS18455		WP_001232723.1	hypothetical protein	-2.83674	2.70884e-25	309.983
MY479_RS03495		WP_001050379.1	methyl-accepting chemotaxis protein	-1.73049	1.20167e-19	370.34	NT
MY479_RS18450		WP_000747976.1	Tetratricopeptide repeat protein	-2.60645	6.72845e-19	677.597
MY479_RS15965		WP_020781169.1	hypothetical protein	-2.85493	1.08178e-18	890.084		Yes
MY479_RS03485	petE	WP_002188181.1	methylamine utilization protein	-1.87284	2.8312e-14	116.206	C
MY479_RS17595		WP_000835447.1	4Fe-4S dicluster domain-containing protein	-2.43382	3.8562e-14	782.371	C
MY479_RS19790		WP_000517247.1	Lipoprotein	-3.18355	5.0855e-14	1043.91		Yes
MY479_RS17590		WP_001258168.1	NADH-quinone oxidoreductase subunit D domain-containing protein	-2.30146	5.0855e-14	1164.85	C
MY479_RS17580		WP_000536350.1	formate hydrogenase	-2.35064	2.27236e-13	243.078	C
MY479_RS03490		WP_000666507.1	cytochrome c	-1.83944	2.27236e-13	126.103	C
MY479_RS19785		WP_002188274.1	hypothetical protein	-2.60158	7.43832e-13	156.423		Yes
MY479_RS16000		WP_000833373.1	hypothetical protein	-3.45182	1.08671e-12	755.872
MY479_RS04285	tpx	WP_000170133.1	thiol peroxidase	-1.36898	1.11264e-11	508.019	O
MY479_RS04390	nuoD	WP_000990075.1	NADH-quinone oxidoreductase subunit D	-1.27574	1.23468e-11	745.655	C
MY479_RS13775		WP_002188605.1	tyrosine-type recombinase/integrase	-1.98148	1.74245e-11	92.4634	L	Yes
MY479_RS18445	rsbU	WP_000749356.1	Serine phosphatase RsbU	-1.73485	8.12596e-11	737.3	KT
MY479_RS04395	nuoC	WP_000660868.1	NADH-quinone oxidoreductase subunit C	-1.11134	1.17336e-10	342.711	C
MY479_RS11640		WP_002187787.1	LA_0442/LA_0875 N-terminal domain-containing protein	-1.46238	1.87447e-10	480.845
MY479_RS17585		WP_001048144.1	NADH ubiquinone complex I subunit/Formate hydrogenase subunit F	-2.11779	5.45591e-09	1191.25	CP
MY479_RS01695		WP_002189386.1	WG repeat-containing protein	-1.29821	5.45591e-09	101.665		Yes
MY479_RS16005		WP_002080799.1	Mobile element protein	-2.46813	6.47789e-09	75.8769		Yes
MY479_RS12210		WP_001077104.1	EAL domain-containing protein	-2.07645	1.56173e-08	493.197	T
MY479_RS17575		WP_000402671.1	NADH-quinone oxidoreductase subunit H	-2.24371	2.45214e-08	893.899	C
MY479_RS05570		WP_000348938.1	Cyclic diguanylate phosphodiesterase	-1.0864	2.66416e-08	559.911	T
MY479_RS15020	cas1c	WP_269776998.1	type I-C CRISPR-associated endonuclease Cas1c	-1.4401	2.68495e-08	92.037	L	Yes
MY479_RS01855	ivd	WP_001202093.1	Isovaleryl-CoA dehydrogenase	-1.40626	3.08969e-08	996.154	CI
MY479_RS17085		WP_308340381.1	DUF2779 domain-containing protein	-1.27161	3.50183e-08	119.117
MY479_RS17570		WP_000636541.1	proton-conducting transporter membrane subunit	-2.25426	3.56392e-08	1576.6	CP
MY479_RS12505		WP_000872978.1	Diguanylate cyclase	-1.8873	4.20595e-08	312.198	T	Yes
MY479_RS17480		WP_000043664.1	methyl-accepting chemotaxis protein	-1.33898	5.29362e-08	125.045	NT
MY479_RS16875		WP_001124828.1	NAD-dependent DNA ligase LigA	-1.07086	7.71525e-08	396.59	L
MY479_RS01860		WP_060589209.1	SAM-dependent O-methyltransferase	-1.8486	8.23638e-08	370.294	L	Yes
MY479_RS09085	gshA	WP_000849965.1	glutamate--cysteine ligase	-1.62114	8.68445e-08	604.322	H
MY479_RS07660		WP_000230389.1	PAS domain S-box protein	-1.30025	8.73554e-08	338.212	T	Yes
MY479_RS00195		WP_000508949.1	GMC family oxidoreductase N-terminal domain-containing protein	-1.39651	9.7811e-08	266.941	C	Yes
MY479_RS18540		WP_000277377.1	M61 family metallopeptidase	-1.13323	1.32174e-07	642.407
MY479_RS15785	lipL36	WP_002180959.1	lipoprotein LipL36	-1.60375	1.56335e-07	6816.74
MY479_RS13770		WP_002188572.1	hypothetical protein	-2.04355	1.58007e-07	51.5968		Yes
MY479_RS02435	add	WP_306795543.1	adenosine deaminase	-1.08198	2.09779e-07	511.648	F
MY479_RS13855		WP_000133844.1	Adenylate/guanylate cyclase	-1.54147	2.29868e-07	90.3819	T	Yes
MY479_RS09950	glpA2	WP_002188769.1	glycerol-3-phosphate dehydrogenase/oxidase	-1.42161	2.57254e-07	369.118	C	Yes
MY479_RS07005		WP_000732920.1	DUF3015 domain-containing protein	-2.3899	3.18469e-07	3116.91	M	Yes
MY479_RS05405	ribE	WP_000494006.1	riboflavin synthase	-1.37222	3.64642e-07	219.284	H
MY479_RS09390		WP_001222086.1	glycosyltransferase	-1.65969	3.64642e-07	197.537	M
MY479_RS16115	glnD	WP_001130951.1	bifunctional uridylyltransferase/uridylyl-removing protein GlnD	-1.25155	3.86371e-07	443.686	O	Yes
MY479_RS05655		WP_000733128.1	hypothetical protein	-2.43449	4.08093e-07	1765.65
MY479_RS04385	nuoE	WP_000540770.1	NADH-quinone oxidoreductase subunit NuoE	-1.1146	4.22221e-07	393.866	C
MY479_RS13990		WP_002063147.1	thioredoxin domain-containing protein	-1.90871	4.65076e-07	548.693	O
MY479_RS19530		WP_000528391.1	Cyclic diguanylate phosphodiesterase	-1.33712	6.13828e-07	359.214	T
MY479_RS12645		WP_000818093.1	alpha/beta fold hydrolase	-4.30566	6.94653e-07	1202.45		Yes
MY479_RS05475		WP_001178912.1	oxygenase MpaB family protein	-1.32234	7.28087e-07	175.462	S	Yes
MY479_RS11110		WP_000429218.1	Histidine kinase	-1.09499	1.06119e-06	404.98	T
MY479_RS01360		WP_000367409.1	Crp/Fnr family transcriptional regulator	-0.9178	1.07434e-06	298.048	KT
MY479_RS18465		WP_000905815.1	STAS domain-containing protein	-5.33951	1.07434e-06	4.03555	T	Yes
MY479_RS09090	gshAB	WP_001191104.1	bifunctional glutamate--cysteine ligase GshA/glutathione synthetase GshB	-1.22059	1.07434e-06	203.546	HJ
MY479_RS12110		WP_000863664.1	TMEM43 family protein	-1.25924	1.3286e-06	525.172		Yes
MY479_RS14350		WP_000869002.1	Crp/Fnr family transcriptional regulator	-0.828352	1.349e-06	300.907	T
MY479_RS03020		WP_373275148.1	LA_0442/LA_0875 N-terminal domain-containing protein	-1.73893	1.53496e-06	141.87
MY479_RS13430		WP_000431254.1	metallophosphoesterase	-2.67044	1.84615e-06	1189.8	S	Yes
MY479_RS16470		WP_000118553.1	S1/P1 Nuclease	-1.70975	2.40276e-06	103.096
MY479_RS19805		WP_002188281.1	kelch repeat protein	-1.39583	2.40276e-06	78.0311		Yes
MY479_RS12220		WP_000642733.1	response regulator	-2.30406	2.78971e-06	269.768	T
MY479_RS12225		WP_001177543.1	Histidine kinase	-2.02791	2.78971e-06	1018.66	T	Yes
MY479_RS15140		WP_000999543.1	DnaJ domain-containing protein	-1.18865	3.11946e-06	124.375	O
MY479_RS12215		WP_000490509.1	Histidine kinase	-2.1334	3.95549e-06	438.267	T
MY479_RS04370	nuoJ	WP_001116836.1	NADH-quinone oxidoreductase subunit J	-1.05331	4.12165e-06	365.074	C
MY479_RS11435	asd	WP_000938821.1	archaetidylserine decarboxylase	-0.849447	4.45198e-06	203.526	I
MY479_RS17210		WP_001205720.1	Histidine kinase (Anti-σ regulatory factor)	-1.10354	4.59692e-06	439.018	T
MY479_RS00190		WP_000443328.1	Lipoprotein	-1.50248	4.73369e-06	122.679		Yes
MY479_RS04530		WP_000389996.1	VOC family protein	-1.30248	4.79324e-06	225.771	E	Yes
MY479_RS07780	cheR	WP_002070613.1	protein-glutamate O-methyltransferase CheR	-1.89315	5.4819e-06	275.7	NT
MY479_RS04635	trpA	WP_001084828.1	tryptophan synthase subunit alpha	-1.05353	6.02074e-06	207.563	E
MY479_RS12515		WP_001008596.1	Diguanylate cyclase	-1.51124	6.79454e-06	379.924	T
MY479_RS13605		WP_000558142.1	Histidine kinase	-0.915776	6.97398e-06	528.958	T	Yes
MY479_RS07010		WP_000746232.1	DUF3015 domain-containing protein	-2.13218	7.39731e-06	6123.41	M	Yes
MY479_RS01670		WP_000578519.1	Metalloenzyme	-0.933354	8.11093e-06	231.324
MY479_RS12680	cyaA	WP_000247973.1	adenylate/guanylate cyclase domain-containing protein	-1.30894	9.41138e-06	822.148	T	Yes
MY479_RS13845		WP_000836527.1	fibronectin type III domain-containing protein	-1.068	1.02749e-05	55.6867		Yes
MY479_RS15810		WP_000809925.1	Lipoprotein	-1.26615	1.05188e-05	281.871		Yes
MY479_RS16415		WP_002188691.1	Cholesterol oxidase	-1.62574	1.40229e-05	962.276	CE	Yes
MY479_RS05255	gpsA	WP_000229482.1	NAD-dependent glycerol-3-phosphate dehydrogenase	-1.04605	1.79072e-05	470.521	C
MY479_RS12235	cyaA5	WP_001974549.1	Adenylate/guanylate cyclase	-0.916476	1.92895e-05	1577.18	T	Yes
MY479_RS15770		WP_002188083.1	Lipoprotein	-1.41677	1.98149e-05	108.01	S
MY479_RS06440		WP_000862513.1	Lipoprotein	-1.77305	2.13577e-05	163.37	R	Yes
MY479_RS16235	lpxA	WP_000690880.1	acyl-ACP--UDP-N-acetylglucosamine O-acyltransferase	-0.819338	2.69359e-05	419.06	IM
MY479_RS19525		WP_025177504.1	Diguanylate cyclase	-1.22976	2.73575e-05	65.0445	T
MY479_RS03035	caiA1	WP_000615702.1	Acyl-CoA dehydrogenase	-1.01083	2.88946e-05	183.698	I
MY479_RS11895		WP_002187841.1	hypothetical protein	-1.29356	2.88946e-05	217.357
MY479_RS04320		WP_002080901.1	LA_0442/LA_0875 N-terminal domain-containing protein	-1.35253	3.19846e-05	76.4075
MY479_RS12400	rluA3	WP_000716668.1	RNA pseudouridine synthase	-1.32822	3.26291e-05	37.1043	J
MY479_RS06240	arp	WP_001155666.1	ankyrin repeat domain-containing protein	-1.92976	3.63368e-05	59.1409	G
MY479_RS16220		WP_000726214.1	TIGR04452 family lipoprotein	-1.53886	4.27642e-05	55.9081
MY479_RS06445		WP_000734588.1	DUF642 domain-containing protein	-1.35301	4.77894e-05	1260.24		Yes
MY479_RS17495	acs	WP_001973146.1	acetate--CoA ligase	-1.12991	4.82257e-05	644.762	HI
MY479_RS09975		WP_001070615.1	tetratricopeptide repeat protein	-0.846433	5.2476e-05	594.645	R
MY479_RS12175		WP_000576376.1	DUF5777 family beta-barrel protein	-0.953686	5.33649e-05	81.7213
MY479_RS15550		WP_001017333.1	efflux RND transporter permease subunit	-1.21754	5.38507e-05	2400.06	V
MY479_RS04625	proS	WP_000647841.1	proline--tRNA ligase	-0.881791	6.19926e-05	569.386	J
MY479_RS16855		WP_000625513.1	hypothetical protein	-1.52345	6.35281e-05	43.5287
MY479_RS03650	flbD	WP_000601827.1	flagellar FlbD family protein	-1	6.84834e-05	169.972	N
MY479_RS10855		WP_000979300.1	hypothetical protein	-1.06109	6.84834e-05	179.376
MY479_RS09075	clpA	WP_002066457.1	ATP-dependent Clp protease ATP-binding subunit ClpA	-1.13451	7.24924e-05	881.971	O
MY479_RS06965		WP_001011905.1	Histidine kinase	-1.01931	7.39047e-05	196.003	T
MY479_RS00380	dapF	WP_000157608.1	diaminopimelate epimerase	-1.13212	8.20124e-05	1428.89	E
MY479_RS00740		WP_000845843.1	hypothetical protein	-1.01903	9.48133e-05	991.388		Yes
MY479_RS04185	trpC	WP_000099241.1	indole-3-glycerol-phosphate synthase	-0.754779	9.92683e-05	213.993	E
MY479_RS05040		WP_000701605.1	alpha/beta hydrolase	-1.853	0.000100568	366.589	I
MY479_RS16420		WP_000031208.1	Cholesterol oxidase	-1.31118	0.000104052	343.841	CE	Yes
MY479_RS16465		WP_001129998.1	hypothetical protein	-1.81239	0.000104288	37.8314
MY479_RS14270		WP_000186015.1	Histidine kinase	-1.61572	0.000112212	676.72	T
MY479_RS10565	lptB	WP_000047473.1	LPS export ABC transporter ATP-binding protein	-0.76058	0.000120914	766.224	S
MY479_RS06850		WP_025177740.1	Ig-like domain-containing protein	-1.28878	0.000121404	2957.57		Yes
MY479_RS09070	clpS	WP_001279894.1	ATP-dependent Clp protease adapter ClpS	-1.16543	0.000137263	152.683	S
MY479_RS16735		WP_002188692.1	LEA type 2 family protein	-0.897194	0.000138379	128.131
MY479_RS01960		WP_000433865.1	hypothetical protein	-1.47062	0.000140883	85.3595		Yes
MY479_RS16280		WP_000926262.1	DUF350 domain-containing protein	-1.20157	0.000142017	55.5007		Yes
MY479_RS00515		WP_000058536.1	Histidine kinase	-0.687327	0.000143236	285.528	T
MY479_RS09080	ggt	WP_000809987.1	gamma-glutamyltransferase	-1.07774	0.000144753	623.985	EM
MY479_RS12910		WP_000379034.1	ankyrin repeat domain-containing protein	-1.04187	0.000155361	1180.25		Yes
MY479_RS00285	cysE	WP_000462634.1	serine O-acetyltransferase	-1.02077	0.000163272	638.8	E
MY479_RS18675	rnc	WP_000008630.1	ribonuclease III	-1.04292	0.0001645	174.859	J
MY479_RS17215	gltX	WP_001076468.1	glutamate--tRNA ligase	-0.743582	0.0001645	809.697	J
MY479_RS13850		WP_002188625.1	hypothetical protein	-0.944878	0.0001645	77.4005		Yes
MY479_RS06150	aarF1	WP_002188969.1	AarF/ABC1/UbiB kinase family protein	-1.13973	0.000164938	315.618	R
MY479_RS00735		WP_000250738.1	RNA polymerase sigma factor	-1.29641	0.00016639	360.701	K	Yes
MY479_RS13955	recD	WP_000503837.1	exodeoxyribonuclease V subunit alpha	-0.944186	0.00016639	113.797	L
MY479_RS10440	gspC	WP_000991320.1	general secretion pathway protein GspC	-1.16177	0.00016639	635.787	U
MY479_RS04080		WP_000496041.1	hypothetical protein	-1.97175	0.000166585	33.3565		Yes
MY479_RS01040		WP_000658622.1	glycosyltransferase family 4 protein	-0.975001	0.000186475	53.1096	M
MY479_RS02245		WP_001127234.1	Glucose-1-phosphate thymidylyltransferase	-0.792465	0.000196313	491.561	MJ
MY479_RS16010		WP_000371769.1	hypothetical protein	-1.27377	0.000206805	64.0858
MY479_RS01165		WP_001054050.1	RNA polymerase sigma factor	-1.08639	0.000212644	878.359	K
MY479_RS17940		WP_002078235.1	Leucine-rich repeat containing protein	-1.40895	0.000213855	55.9717	S	Yes
MY479_RS04445		WP_000051773.1	DUF773 domain-containing protein	-1.4783	0.000215612	864.081	S	Yes
MY479_RS17565		WP_000203363.1	Alginate export domain-containing protein	-2.00382	0.000217202	2580.62
MY479_RS17125		WP_000994380.1	hypothetical protein	-1.26814	0.000224959	32.4466
MY479_RS00660		WP_000689734.1	Lipoprotein	-1.38507	0.000241469	375.115
MY479_RS13095		WP_001042626.1	hypothetical protein	-0.932504	0.000256897	316.193
MY479_RS07655		WP_000791297.1	response regulator	-0.97286	0.00026072	91.4566	T
MY479_RS19780		WP_029758863.1	Lipoprotein	-1.08864	0.000270323	99.7395		Yes
MY479_RS09065		WP_002188124.1	GNAT family N-acetyltransferase	-1.24131	0.00028768	350.185	S
MY479_RS09295		WP_000052874.1	polyphenol oxidase family protein	-1.23589	0.00029147	45.0791	S
MY479_RS12245		WP_000060053.1	Lipoprotein	-0.746305	0.000305973	924.934		Yes
MY479_RS01425		WP_000488443.1	fibronectin-binding protein	-1.40557	0.000324389	858.802	NU
MY479_RS12105		WP_002187919.1	hypothetical protein	-1.54328	0.000345781	72.338		Yes
MY479_RS10645		WP_000433635.1	Histidine kinase	-1.99201	0.000353309	425.639	T
MY479_RS02055		WP_000501018.1	Phage Gp37/Gp68 family protein	-0.743579	0.000388038	209.596	S	Yes
MY479_RS18935	hemG	WP_002189519.1	protoporphyrinogen oxidase	-0.922053	0.000403338	190.298
MY479_RS14345		WP_001050204.1	acyltransferase family protein	-0.863232	0.000410575	83.3655
MY479_RS04375	nuoH	WP_240264324.1	NADH-quinone oxidoreductase subunit NuoH	-0.951231	0.000415896	520.129	C
MY479_RS10970		WP_000639029.1	alpha/beta hydrolase	-1.31886	0.00046271	75.3065	I	Yes
MY479_RS04180		WP_000884017.1	Anti-sigma factor antagonist	-0.781925	0.000475382	258.156	T
MY479_RS04480		WP_000836894.1	Response regulator with HD-GYP domain	-0.902626	0.000492816	381.787	T
MY479_RS10405	gdpJ	WP_223809843.1	type II secretion system protein GspJ	-0.868313	0.000507204	141.84
MY479_RS03360	thiL	WP_000662272.1	thiamine-phosphate kinase	-0.84275	0.000523559	206.471	H
MY479_RS03980		WP_001166219.1	Tetratricopeptide repeat protein	-0.914975	0.000528848	327.756	L
MY479_RS17500	folE	WP_000390685.1	GTP cyclohydrolase I FolE	-1.05553	0.000533797	197.113	FH
MY479_RS01965		WP_000043034.1	hypothetical protein	-0.951525	0.000534265	1147.73
MY479_RS16455		WP_001066603.1	adenylate/guanylate cyclase domain-containing protein	-0.995092	0.000552622	796.635		Yes
MY479_RS02410		WP_025177770.1	hypothetical protein	-1.39934	0.000581723	61.931		Yes
MY479_RS13780		WP_000288518.1	adenylate/guanylate cyclase domain-containing protein	-0.717766	0.000612381	107.355		Yes
MY479_RS04355		WP_000347203.1	NADH-quinone oxidoreductase subunit M	-0.758181	0.000652582	311.43	C
MY479_RS17490	fepB	WP_000580059.1	Substrate binding protein of an ABC transporter complex/cobalamine binding protein	-0.944169	0.000693634	123.225	P
MY479_RS15530		WP_002188310.1	DUF2339 domain-containing protein	-1.15479	0.000709689	178.892		Yes
MY479_RS14715		WP_000746007.1	Lipoprotein	-1.0712	0.000716477	50.5983		Yes
MY479_RS05375	trpD	WP_000433680.1	anthranilate phosphoribosyltransferase	-0.732236	0.00072527	327.125	E
MY479_RS12520		WP_000180846.1	Diguanylate cyclase	-1.11898	0.000756719	312.626	T	Yes
MY479_RS01030	suhB2	WP_000050899.1	inositol monophosphatase family protein	-0.842745	0.000770433	265.106	G
MY479_RS03685		WP_001086272.1	cytochrome c	-1.32986	0.00081279	1860.31	C
MY479_RS16550	pheT	WP_002188713.1	phenylalanine--tRNA ligase subunit beta	-0.656787	0.000830697	618.367
MY479_RS12240		WP_001974506.1	pyridoxamine 5'-phosphate oxidase family protein	-0.754912	0.000836794	650.791	T	Yes
MY479_RS18700		WP_000735725.1	thioredoxin family protein	-0.955638	0.000856276	239.339	O
MY479_RS02050	tcmP	WP_000389123.1	three-Cys-motif partner protein TcmP	-0.916667	0.000863447	125.733		Yes
MY479_RS19560	dksA	WP_000125527.1	DnaK suppressor protein	-0.789434	0.000971989	1786.99	KT
MY479_RS06145		WP_000613386.1	Gfo/Idh/MocA family oxidoreductase	-1.0525	0.000982507	234.852	R
MY479_RS03090		WP_000833668.1	nuclear transport factor 2 family protein	-1.19785	0.000994824	43.8322	S	Yes
MY479_RS14160		WP_000505733.1	enoyl-CoA hydratase/isomerase family protein	-0.627134	0.000997569	841.989	I
MY479_RS17295		WP_000793299.1	mucoidy inhibitor MuiA family protein	-0.619444	0.000997569	240.047		Yes
MY479_RS01025		WP_001048896.1	YkvA family protein	-0.964899	0.00104818	107.027	S
MY479_RS07740		WP_000405952.1	Antisigma factor antagonist-related protein	-0.801719	0.00106392	261.368	T
MY479_RS15080		WP_000130718.1	Lipoprotein	-0.917969	0.00108262	44.0778		Yes
MY479_RS15865		WP_000633627.1	SRPBCC family protein	-1.09122	0.00108523	36.2799
MY479_RS05625	crt	WP_001291080.1	3-hydroxybutyryl-CoA dehydratase	-0.744187	0.00108523	765.809	I
MY479_RS05650		WP_000378484.1	RNA polymerase sigma factor	-1.21514	0.00110724	1298.09	K
MY479_RS16690		WP_000468940.1	hypothetical protein	-1.16431	0.00110724	42.6784
MY479_RS17540	gspA3	WP_002187358.1	Glycerol-3-phosphate dehydrogenase	-0.665894	0.00110922	350.88
MY479_RS06165		WP_001206646.1	AI-2E family transporter	-0.706319	0.00111818	290.746	R
MY479_RS04630	trpB	WP_000514158.1	tryptophan synthase subunit beta	-0.856241	0.00112627	542.365	E
MY479_RS07945		WP_000531352.1	M48 family metallopeptidase	-0.782987	0.00116002	369.75
MY479_RS15565		WP_000390247.1	hypothetical protein	-0.813816	0.00119309	394.838
MY479_RS15545	hisI	WP_000098501.1	Phosphoribosyl-AMP cyclohydrolase	-1.40604	0.00120575	147.642	E
MY479_RS10385	gspN	WP_000711612.1	type II secretion system protein GspN	-0.590641	0.00122028	144.308
MY479_RS12485		WP_000134480.1	Two-component response regulator	-0.757195	0.00122564	312.59	T	Yes
MY479_RS13475		WP_000578381.1	PcfJ domain-containing protein	-1.02308	0.00123357	41.7242		Yes
MY479_RS01365		WP_000918546.1	Cyclic nucleotide-binding domain-containing protein	-0.530062	0.00125181	942.939	T
MY479_RS03620		WP_000816419.1	lipopolysaccharide assembly protein LapB	-0.639601	0.00125187	133.289	R
MY479_RS14630		WP_000625288.1	bifunctional GNAT family N-acetyltransferase/carbon-nitrogen hydrolase family protein	-0.54994	0.00128061	858.639	S
MY479_RS16055		WP_000013299.1	MBL fold metallo-hydrolase	-1.45384	0.00128463	296.375	C	Yes
MY479_RS13600		WP_000655500.1	Two-component response regulator receiver protein	-0.716802	0.00128661	310.889	T
MY479_RS03190	hflX	WP_000960086.1	GTPase HflX	-0.573959	0.00130047	1134.76	S
MY479_RS04645		WP_033108626.1	CHASE2 domain-containing protein	-0.519976	0.0013134	1845.58	T
MY479_RS05410	ribB	WP_000615785.1	bifunctional 3,4-dihydroxy-2-butanone-4-phosphate synthase/GTP cyclohydrolase II	-0.855426	0.00134821	858.471	H
MY479_RS13385		WP_000839957.1	NAD(P)/FAD-dependent oxidoreductase	-1.4757	0.00138061	572.06	P	Yes
MY479_RS16895		WP_001050790.1	Spy/CpxP family protein refolding chaperone	-0.817229	0.00139548	2971.14
MY479_RS05610		WP_000927885.1	Lipoprotein	-0.964163	0.00141816	153.057
MY479_RS14725	fabG	WP_000043153.1	Short chain dehydrogenase	-0.955716	0.00143701	496.392	IQ
MY479_RS19800		WP_002188287.1	LA_3334 family outer membrane protein	-1.25734	0.00151982	26.5555		Yes
MY479_RS08090		WP_001038648.1	DMP19 family protein	-1.20483	0.00154488	246.337	S	Yes
MY479_RS10410		WP_000632227.1	type II secretion system protein	-0.917252	0.00154785	323.942
MY479_RS14710		WP_002188184.1	DUF5683 domain-containing protein	-0.976024	0.00157106	81.7238		Yes
MY479_RS16360		WP_000414808.1	Chemotaxis protein	-1.44046	0.00158499	2674.09	N
MY479_RS16885		WP_000445427.1	hypothetical protein	-0.792586	0.00158499	370.656
MY479_RS00700		WP_000614023.1	ACT domain-containing protein	-0.834288	0.00170896	845.012	O
MY479_RS03305		WP_001011734.1	alpha/beta hydrolase	-1.3125	0.00170896	249.987	I
MY479_RS12120		WP_002187872.1	tetratricopeptide repeat protein	-0.987026	0.00178645	160.292	R
MY479_RS05400	ribD	WP_000202680.1	bifunctional diaminohydroxyphosphoribosylaminopyrimidine deaminase/5-amino-6-(5-phosphoribosylamino)uracil reductase RibD	-1.00338	0.00188728	542.509	H
MY479_RS10020		WP_000893414.1	Molecular chaperone DnaJ	-0.718203	0.0019016	204.288
MY479_RS10250		WP_000219378.1	Rubrerythrin	-0.673489	0.00192434	131.423
MY479_RS15395		WP_000738676.1	Lactonizing lipase	-3.25533	0.00192434	2667.41	S	Yes
MY479_RS03630		WP_002188441.1	Gamma-glutamyl carboxylase-like protein	-0.912148	0.00196059	66.082
MY479_RS14155		WP_000381195.1	hypothetical protein	-0.703554	0.00197451	1091.87
MY479_RS11155	fkp	WP_000673420.1	Peptidyl-prolyl cis-trans isomerase	-0.730661	0.00197451	1047.5	O
MY479_RS01795		WP_001288326.1	ABC transporter ATP-binding protein	-0.90087	0.00198272	436.472	V
MY479_RS00810		WP_000045337.1	EF-hand domain-containing protein	-0.917501	0.00210288	1651.87
MY479_RS01455		WP_000821884.1	Penicillin G acylase	-1.3493	0.00212087	536.881	S
MY479_RS11160		WP_001165331.1	RNA-binding protein	-0.813551	0.00212087	901.021	S
MY479_RS06160	crp	WP_000645314.1	cAMP-binding protein	-0.916704	0.00213155	472.995	T
MY479_RS11055	pleD	WP_000377275.1	Diguanylate cyclase	-0.630603	0.00213155	300.803	T
MY479_RS15815	ybcL	WP_000695952.1	Kinase inhibitor DLP12 prophage	-1.28211	0.00214622	1159.88	S
MY479_RS12510		WP_000455908.1	Diguanylate cyclase	-1.04031	0.00215437	242.585	T	Yes
MY479_RS05700		WP_060589225.1	hypothetical protein	-1.18533	0.00215485	107.926		Yes
MY479_RS14080		WP_002188525.1	bifunctional ADP-dependent NAD(P)H-hydrate dehydratase/NAD(P)H-hydrate epimerase	-0.730428	0.00217244	243.56	S
MY479_RS00655		WP_001200972.1	PilZ domain-containing protein	-1.08679	0.00219173	612.016
MY479_RS01865		WP_000680185.1	DUF1565 domain-containing protein	-1.70335	0.00220309	1420.33		Yes
MY479_RS16965		WP_000387470.1	hypothetical protein	-1.63977	0.00222833	135.937		Yes
MY479_RS13230		WP_002078677.1	hypothetical protein	-0.968742	0.00223945	212.86		Yes
MY479_RS17625		WP_000234630.1	fructosamine kinase	-0.792487	0.00225919	74.6429	G
MY479_RS10145		WP_000148177.1	Phosphoenolpyruvate-protein phosphotransferase	-1.0302	0.00230435	74.6661
MY479_RS15760		WP_001281604.1	DoxX family protein	-0.970819	0.00234161	118.313	S
MY479_RS18535	bcp	WP_001971818.1	thioredoxin-dependent thiol peroxidase	-1.07239	0.00240332	1056.3	O
MY479_RS00620	rsgA	WP_002189303.1	ribosome small subunit-dependent GTPase A	-0.644221	0.00249781	391.56	R
MY479_RS12490		WP_000510896.1	hypothetical protein	-0.781807	0.00249921	343.035
MY479_RS17145		WP_001288620.1	Histidine kinase	-0.868661	0.002521	585.959	T
MY479_RS05470		WP_001172918.1	OmpP1/FadL family transporter	-0.856545	0.00252396	130.628
MY479_RS15040		WP_002074435.1	DUF1564 family protein	-1.60484	0.00253042	25.7329		Yes
MY479_RS05595		WP_000010627.1	lipopolysaccharide assembly protein LapB	-0.789759	0.00260402	185.471	R
MY479_RS12375	perRB	WP_000444601.1	peroxide-responsive transcriptional repressor PerRB	-1.50664	0.00269489	239.453	KP
MY479_RS19000	metF	WP_000757857.1	methylenetetrahydrofolate reductase [NAD(P)H]	-0.740888	0.00269489	482.787	E
MY479_RS03045	msrA	WP_002071811.1	peptide-methionine (S)-S-oxide reductase MsrA	-0.881391	0.00275574	198.343	O
MY479_RS18635		WP_000472569.1	DoxX family protein	-1.0896	0.0027798	164.72	S	Yes
MY479_RS11900	rodA	WP_000801434.1	rod shape-determining protein RodA	-0.881793	0.00279547	306.702	D
MY479_RS11925		WP_000249634.1	Ppx/GppA phosphatase family protein	-0.745573	0.00282359	420.355	FP
MY479_RS14085		WP_002188604.1	hypothetical protein	-1.0997	0.00283704	98.2093
MY479_RS00525	prfA	WP_000567183.1	peptide chain release factor 1	-0.602588	0.00287364	274.71	J
MY479_RS01095		WP_000751793.1	Lipoprotein	-0.710858	0.002885	396.135		Yes
MY479_RS06600		WP_001010039.1	Lipoprotein	-0.838024	0.00291211	151.45
MY479_RS16810	vicR	WP_000795919.1	response regulator	-1.05906	0.00303523	256.577	K
MY479_RS11720		WP_001113397.1	GerMN domain-containing protein	-0.585877	0.00313342	206.93	R
MY479_RS05945		WP_001100379.1	Secretion protein HlyD	-0.872776	0.00324906	192.402		Yes
MY479_RS11115		WP_000202857.1	Histidine kinase	-0.917902	0.00329336	618.292	T
MY479_RS19865		WP_002188884.1	hypothetical protein	-1.10341	0.00329336	62.6266		Yes
MY479_RS00125	fliG	WP_000932791.1	flagellar motor switch protein FliG	-0.685251	0.00331669	507.885	N
MY479_RS17530		WP_000941138.1	Lipoprotein	-0.833338	0.00340031	168.669
MY479_RS02065	ribH	WP_000613919.1	6,7-dimethyl-8-ribityllumazine synthase	-0.558749	0.003457	938.986	H
MY479_RS13620		WP_002079511.1	hypothetical protein	-1.21333	0.00350139	51.7614		Yes
MY479_RS02140		WP_000700529.1	hypothetical protein	-1.24173	0.00351701	13036.7
MY479_RS13630		WP_000126725.1	SRPBCC family protein	-1.33354	0.00359402	456.021	J
MY479_RS20020		WP_306294423.1	hypothetical protein	-1.13606	0.00370259	24.0327
MY479_RS14210		WP_001081290.1	Thioredoxin	-0.930488	0.00377255	119.893	O
MY479_RS09245	bioA	WP_002188096.1	adenosylmethionine--8-amino-7-oxononanoate transaminase	-0.64276	0.00378692	205.057	H
MY479_RS02565		WP_000389276.1	GHKL domain protein	-0.753438	0.00385097	473.296	S
MY479_RS13625		WP_002188562.1	hypothetical protein	-1.16909	0.00385321	211.303		Yes
MY479_RS01185		WP_000409985.1	hypothetical protein	-1.00034	0.00392993	2337.81
MY479_RS04365	nuoK	WP_001015281.1	NADH-quinone oxidoreductase subunit NuoK	-0.858899	0.00405971	142.934	C
MY479_RS04075		WP_001123349.1	PIN domain-containing protein	-1.08655	0.00406631	365.186		Yes
MY479_RS16460		WP_002188684.1	Cholesterol oxidase	-1.34261	0.00409233	172.872	E
MY479_RS11735	mqnC	WP_000146501.1	cyclic dehypoxanthinyl futalosine synthase	-0.603034	0.00416985	475.663	H
MY479_RS07060		WP_000027434.1	hypothetical protein	-1.5524	0.00417486	30.8549		Yes
MY479_RS17775		WP_000842017.1	Lipoprotein	-0.769023	0.00421312	174.493
MY479_RS13935	ppnP	WP_000077234.1	pyrimidine/purine nucleoside phosphorylase	-0.914297	0.00426457	52.9896	S
MY479_RS03025		WP_000037342.1	helix-hairpin-helix domain-containing protein	-1.42804	0.00426987	41.7269	L
MY479_RS06780		WP_000623745.1	Diguanylate cyclase	-0.984352	0.00427184	1910.15	T
MY479_RS11950		WP_000173801.1	hypothetical protein	-0.824262	0.00437415	149.468
MY479_RS09715		WP_001001935.1	hypothetical protein	-1.16087	0.00437415	356.761
MY479_RS16425		WP_001183580.1	class I SAM-dependent methyltransferase	-0.589552	0.00437868	478.329	J	Yes
MY479_RS17805		WP_000287294.1	hypothetical protein	-0.945688	0.00465201	290.283
MY479_RS16610	dltE3	WP_000581852.1	Short-chain dehydrogenase	-1.34011	0.00478383	276.376	S
MY479_RS05370	pgsA	WP_001045091.1	CDP-diacylglycerol--glycerol-3-phosphate 3-phosphatidyltransferase	-0.653571	0.00479373	269.655	I
MY479_RS10445		WP_002080535.1	LysM peptidoglycan-binding domain-containing M23 family metallopeptidase	-0.680097	0.00479373	498.583	M
MY479_RS15570		WP_000863352.1	Crp/Fnr family transcriptional regulator	-0.609795	0.00490989	853.349
MY479_RS08425		WP_002188812.1	Multidrug efflux pump	-0.775644	0.00490989	50.3553
MY479_RS02805	sufU	WP_000058819.1	Fe-S cluster assembly sulfur transfer protein SufU	-0.860108	0.0049802	153.952	C
MY479_RS17155		WP_000061047.1	Thi4 domain protein	-0.974846	0.0050117	143.978		Yes
MY479_RS12370	lpdA	WP_001115270.1	dihydrolipoyl dehydrogenase	-1.14644	0.00509993	362.216	C
MY479_RS04460		WP_000371205.1	hypothetical protein	-0.722921	0.00517669	105.462
MY479_RS07055		WP_001016219.1	Histidine kinase	-1.08212	0.00521672	28.4374	T	Yes
MY479_RS07865		WP_002187625.1	ACT domain protein	-0.818816	0.00521672	31.2399		Yes
MY479_RS01660		WP_000147223.1	hypothetical protein	-0.567133	0.00523754	391.22
MY479_RS04380	nuoF	WP_000829484.1	NADH-quinone oxidoreductase subunit NuoF	-0.924634	0.00523754	1039.49	C
MY479_RS08095		WP_000820621.1	hypothetical protein	-1.09936	0.00525397	137.283		Yes
MY479_RS12125		WP_002187837.1	Histidine kinase	-0.593433	0.0053854	509.896	T
MY479_RS01610		WP_001226103.1	LA_0364 family Cys-rich lipoprotein	-1.16024	0.00572231	33.0129		Yes
MY479_RS13390	adhP3	WP_002188514.1	Zn-dependent alcohol dehydrogenase	-0.708162	0.00578281	337.414	C
MY479_RS04420		WP_000074962.1	MarR family winged helix-turn-helix transcriptional regulator	-0.797942	0.00581559	114.438	K
MY479_RS06155	lspA	WP_000873141.1	lipoprotein signal peptidase	-0.736588	0.00606314	403.799	MU
MY479_RS16960		WP_002129580.1	NADPH-dependent FMN reductase	-1.50078	0.00606314	204.519	S	Yes
MY479_RS13960	recB	WP_002188629.1	RecBCD enzyme subunit RecB	-0.698058	0.00611816	229.186
MY479_RS10670		WP_000488887.1	methyl-accepting chemotaxis protein	-2.31079	0.00615756	1169.36	NT
MY479_RS07015		WP_002188951.1	alpha/beta hydrolase	-0.68329	0.00626182	94.6901	R	Yes
MY479_RS14680		WP_000960241.1	LA_1694 family PerA/PerB upregulated protein	-1.09615	0.00628494	83.7444		Yes
MY479_RS15330		WP_000684307.1	NAD(P)-binding protein	-0.598649	0.00635115	411.83
MY479_RS14265	gst	WP_000571791.1	glutathione S-transferase family protein	-2.32584	0.006426	3022.84	O
MY479_RS10425	gspF	WP_001029466.1	type II secretion system F family protein	-0.836929	0.00646434	793.4	NU
MY479_RS08355	eno	WP_000018115.1	phosphopyruvate hydratase	-0.614537	0.0065366	1111.83	G
MY479_RS13580		WP_033108701.1	pectin acetylesterase-family hydrolase	-0.866557	0.00672397	3318.72
MY479_RS07795		WP_000837658.1	Histidine kinase	-0.682257	0.00682781	255.843	T
MY479_RS12305		WP_000993253.1	Flagellar Assembly Protein A domain-containing protein	-1.00202	0.00708474	517.314	L
MY479_RS11780		WP_001968065.1	amidohydrolase family protein	-0.707666	0.00728099	70.2473	S	Yes
MY479_RS05645		WP_000016912.1	PilZ domain-containing protein	-0.737292	0.00779367	106.449
MY479_RS09370		WP_002188372.1	LIC11755 family lipoprotein	-0.880322	0.00787595	36.7588	S
MY479_RS15605		WP_000864360.1	DUF2804 domain-containing protein	-1.14095	0.00795943	68.5673	S	Yes
MY479_RS11655		WP_000583497.1	DUF1564 family protein	-1.06128	0.00799807	18.4775
MY479_RS08920	nfeD	WP_000883779.1	Nodulation efficiency protein NfeD	-1.02507	0.0082694	315.075	OU
MY479_RS18630	faa1	WP_000845063.1	long-chain fatty acid--CoA ligase	-0.692245	0.00834517	394.877	IQ	Yes
MY479_RS19025		WP_002189552.1	helix-turn-helix domain-containing protein	-0.685809	0.00866662	307.969
MY479_RS01430		WP_002189335.1	SRPBCC family protein	-0.780929	0.00869827	853.127	S
MY479_RS15875		WP_000372769.1	Ribosomal protein L22p/L17e domain protein	-0.757889	0.00924332	118.077
MY479_RS16185		WP_002188001.1	Tetratricopeptide repeat protein	-0.473713	0.00924332	793.025
MY479_RS16100		WP_000551214.1	hypothetical protein	-0.830681	0.00926788	146.065
MY479_RS11220	hemW	WP_000582259.1	radical SAM family heme chaperone HemW	-0.596068	0.00926962	113.428	H
MY479_RS05485		WP_000027845.1	Serine/threonine kinase	-0.573637	0.0093435	397.09	T	Yes
MY479_RS18500		WP_000659901.1	HDOD domain-containing protein	-0.810699	0.00943626	706.35
MY479_RS01665		WP_000141840.1	hypothetical protein	-0.735184	0.00951689	132.304
MY479_RS10400	gspK	WP_000260309.1	Type II secretion system protein GspK	-0.631309	0.0099142	352.539	U
MY479_RS10555	hprK	WP_000062490.1	HPr(Ser) kinase/phosphatase	-0.527788	0.00993522	786.034	HT
MY479_RS04155		WP_001181792.1	biotin--[acetyl-CoA-carboxylase] ligase	-0.647716	0.0101913	254.04	H
MY479_RS09010		WP_000500892.1	hypothetical protein	-0.644592	0.0103382	197.377
MY479_RS11190	clpX	WP_001085748.1	ATP-dependent Clp protease ATP-binding subunit ClpX	-0.426937	0.0103432	2248.47	O
MY479_RS03950		WP_002188446.1	Arabinose kinase	-0.813048	0.0103432	36.0245
MY479_RS15205	aroE	WP_033108698.1	shikimate dehydrogenase	-0.652095	0.0105364	77.0268	E
MY479_RS06245		WP_000447937.1	SRPBCC domain-containing protein	-0.898542	0.0106028	130.777	S	Yes
MY479_RS00405		WP_000406163.1	STAS domain-containing protein	-1.21715	0.0106066	143.446	S
MY479_RS14200	msgA	WP_000665953.1	methylglyoxal synthase	-0.622656	0.0108434	156.608	G
MY479_RS16385		WP_000031889.1	cysteine-rich CWC family protein	-1.51967	0.0109361	12.0391	S
MY479_RS07030		WP_002189022.1	DUF4395 domain-containing protein	-0.892431	0.0110334	126.91	S
MY479_RS14675		WP_000287030.1	Lipoprotein	-0.945846	0.0110671	62.4203		Yes
MY479_RS03515		WP_001067450.1	MAPEG family protein	-0.679186	0.0111453	100.3	S
MY479_RS02570		WP_000433739.1	hypothetical protein	-0.554062	0.0111936	937.053
MY479_RS11510	lipL32	WP_000736494.1	major surface lipoprotein LipL32	-1.09487	0.0111936	24771.6	S
MY479_RS09025		WP_001268052.1	FHA domain-containing protein	-0.51769	0.0112749	326.937	T
MY479_RS02070	nusB	WP_001276210.1	transcription antitermination factor NusB	-0.533113	0.0112749	340.769	JK
MY479_RS03640		WP_000832754.1	hypothetical protein	-0.904785	0.0114298	52.1437		Yes
MY479_RS09530		WP_000249791.1	glyoxalase/bleomycin resistance/dioxygenase family protein	-0.855217	0.011481	100.654
MY479_RS12060	lepB	WP_000764509.1	signal peptidase I	-0.503737	0.0114967	684.584	U
MY479_RS16260	panB	WP_000789319.1	3-methyl-2-oxobutanoate hydroxymethyltransferase	-0.55548	0.0114967	213.343	H
MY479_RS07735		WP_001221130.1	hypothetical protein	-0.669258	0.0115361	751.513
MY479_RS20115		WP_000169011.1	hypothetical protein	-2.81674	0.0115474	2.60664		Yes
MY479_RS14800		WP_082280687.1	TIGR04452 family lipoprotein	-1.68529	0.0115474	7.78201		Yes
MY479_RS09410		WP_000694674.1	Phosphorylase domain protein	-1.03917	0.0117388	70.414
MY479_RS10075	rsuA	WP_001053850.1	pseudouridine synthase	-0.599072	0.0117618	175.201	J
MY479_RS03670	kdsB	WP_000721859.1	3-deoxy-manno-octulosonate cytidylyltransferase	-0.696583	0.0118113	227.297	M
MY479_RS17300		WP_001253391.1	DUF4139 domain-containing protein	-0.633618	0.0120108	217.106
MY479_RS01235	alkA1	WP_000098063.1	DNA-3-methyladenine glycosylase	-0.569028	0.0120648	116.397	L
MY479_RS10675	cheW3	WP_000114482.1	chemotaxis protein CheW	-2.30472	0.0120648	234.513	NT
MY479_RS07790		WP_060589243.1	Histidine kinase	-0.708562	0.0121274	652.247	T
MY479_RS03420	mlr	WP_001141158.1	ABC transporter ATP-binding protein	-0.799028	0.0123725	622.612	EP
MY479_RS04765		WP_000529883.1	HEAT repeat domain-containing protein	-0.6195	0.0124067	679.158
MY479_RS12055		WP_001982265.1	AtpZ/AtpI family protein	-0.649408	0.0124747	129.965	S
MY479_RS00045	dusB	WP_000619231.1	tRNA dihydrouridine synthase DusB	-0.488902	0.0125383	347.551	HJ
MY479_RS03075		WP_002188145.1	catalase family protein	-0.73127	0.0127901	278.4	P
MY479_RS15325		WP_000688306.1	class I SAM-dependent methyltransferase	-0.755156	0.0128368	134.169	Q
MY479_RS07915		WP_000842773.1	triacylglycerol lipase	-0.798643	0.0128368	103.925
MY479_RS15855		WP_000376389.1	DoxX family protein	-0.851573	0.0128392	368.226	S
MY479_RS03525		WP_000465176.1	PhoU domain-containing protein	-0.718913	0.012904	493.016	P
MY479_RS16190	gspA2	WP_000690432.1	NAD(P)H-dependent glycerol-3-phosphate dehydrogenase	-0.550111	0.0129715	646.448	I
MY479_RS12170		WP_000577498.1	YceI family protein	-1.04816	0.0130317	24.6812	O
MY479_RS05365	rimO	WP_000358329.1	30S ribosomal protein S12 methylthiotransferase RimO	-0.551681	0.0130641	1269.95	J
MY479_RS07775		WP_001068465.1	1-acyl-sn-glycerol-3-phosphate acyltransferase	-0.669197	0.0130795	465.61	I
MY479_RS13980		WP_000699015.1	SRPBCC family protein	-0.905752	0.0134942	354.232	J	Yes
MY479_RS01435	adhP2	WP_001189850.1	medium chain dehydrogenase/reductase family protein	-0.88074	0.0134942	573.569	C	Yes
MY479_RS04470	flgD	WP_025177694.1	flagellar hook capping FlgD	-0.716941	0.0135241	1415.29	N
MY479_RS02880		WP_001047901.1	Lipoprotein	-0.692947	0.0136659	76.0899
MY479_RS15860		WP_001053462.1	pirin family protein	-1.02028	0.0139663	647.527	S
MY479_RS08755		WP_000560489.1	alpha/beta fold hydrolase	-0.750905	0.0140181	252.803	I
MY479_RS08020	lepA	WP_001280999.1	translation elongation factor 4	-0.649291	0.0141207	1119.11	JM
MY479_RS03250		WP_001159609.1	patatin-like phospholipase family protein	-0.679351	0.014216	105.36	R
MY479_RS14595	fliD	WP_001110736.1	flagellar filament capping protein FliD	-0.698596	0.014332	2505.43	N
MY479_RS12090		WP_001218024.1	Outer membrane protein	-0.978477	0.0144454	124.218
MY479_RS16065		WP_000512761.1	GGDEF domain-containing phosphodiesterase	-1.15777	0.0145208	37.7129	T
MY479_RS01215		WP_000747363.1	Lipoprotein	-0.490884	0.0146331	156.17
MY479_RS01950		WP_001199927.1	Acyl-CoA dehydrogenase	-0.72115	0.0146331	280.913	I
MY479_RS09575	uvrA	WP_001156251.1	excinuclease ABC subunit UvrA	-0.524411	0.0148246	778.511	L
MY479_RS04120		WP_000997768.1	triacylglycerol lipase	-0.527588	0.0150408	296.656
MY479_RS04475	flgE	WP_000986372.1	flagellar hook protein FlgE	-0.770271	0.0151274	2928.25	N
MY479_RS16105		WP_001131967.1	TerB family tellurite resistance protein	-1.31045	0.0151274	905.563
MY479_RS02440		WP_001183065.1	VOC family protein	-1.07558	0.0153445	106.226	ES	Yes
MY479_RS06525	ptc1	WP_000636852.1	Serine/threonine-protein phosphatase	-0.949661	0.0154528	477.017	T
MY479_RS08630	acoB	WP_000279895.1	pyruvate dehydrogenase complex E1 component subunit beta	-1.217	0.0157412	640.092	C
MY479_RS01125		WP_000691571.1	hypothetical protein	-1.42785	0.0158941	13.0078
MY479_RS11630		WP_000100876.1	DNA methylase	-0.725768	0.0162116	157.38	L
MY479_RS12845		WP_002187963.1	bifunctional 2-polyprenyl-6-hydroxyphenol methylase/3-demethylubiquinol 3-O-methyltransferase UbiG	-0.957518	0.016248	160.373	HQ	Yes
MY479_RS17440		WP_000837582.1	caspase family protein	-0.859959	0.0164412	4276.12
MY479_RS02835		WP_000967288.1	Cyclic diguanylate phosphodiesterase	-0.826456	0.0165211	636.628	T
MY479_RS18740		WP_002187551.1	NADPH-dependent F420 reductase	-0.572676	0.0169021	93.6039	S
MY479_RS03625	dprA	WP_001081148.1	DNA-processing protein DprA	-0.700531	0.0171304	34.1441	LU
MY479_RS06685	purE	WP_001093510.1	5-(carboxyamino)imidazole ribonucleotide mutase	-0.723981	0.0171304	236.193	F
MY479_RS18780	phoX	WP_001054402.1	PhoX family phosphatase	-0.482374	0.0173597	333.094	S	Yes
MY479_RS01975		WP_000951509.1	RNA polymerase sigma factor	-0.813036	0.0173651	103.469	K
MY479_RS08430		WP_002188840.1	efflux RND transporter permease subunit	-0.569658	0.0174277	445.495	P
MY479_RS05920		WP_001007332.1	hypothetical protein	-0.655678	0.0176713	376.083
MY479_RS11040		WP_001289753.1	alpha/beta fold hydrolase	-0.672959	0.0177799	157.15	R	Yes
MY479_RS17700		WP_002085993.1	hypothetical protein	-4.50566	0.0178533	4.33339		Yes
MY479_RS14955		WP_002189461.1	DUF4132 domain-containing protein	-0.798465	0.0180463	618.255	S	Yes
MY479_RS18760		WP_000012417.1	hypothetical protein	-0.757548	0.0180562	160.499
MY479_RS00110	sua5	WP_000603802.1	translation factor Sua5	-0.979062	0.0180562	276.139	J
MY479_RS10685	cheB	WP_000616854.1	chemotaxis protein CheB	-1.18362	0.0182261	122.704	NT
MY479_RS04620		WP_000906630.1	Zinc metalloprotease	-0.638264	0.0182933	1001.87	M
MY479_RS10080	lipA	WP_002188789.1	lipoyl synthase	-0.607733	0.0184143	614.995	H
MY479_RS03130		WP_000484462.1	toxin-antitoxin system YwqK family antitoxin	-0.855562	0.0185082	195.272	S	Yes
MY479_RS01805		WP_002189343.1	HDOD domain-containing protein	-0.559427	0.0185082	227.623	T
MY479_RS01800		WP_001058915.1	ABC transporter permease	-0.769009	0.0187052	153.958
MY479_RS05725	lpdA	WP_240264328.1	dihydrolipoyl dehydrogenase	-0.533287	0.0187052	2235.24	C
MY479_RS04415	maoC2	WP_001151673.1	MaoC family dehydratase	-0.537163	0.0189558	253.927	I
MY479_RS01420		WP_000433142.1	hypothetical protein	-0.820717	0.0189692	110.889
MY479_RS02415		WP_002189380.1	hypothetical protein	-1.86538	0.0191538	9.53644	J	Yes
MY479_RS07555		WP_000351423.1	PhoH family protein	-0.492588	0.0192497	626.724	T
MY479_RS19240		WP_002111654.1	DUF1566 domain-containing protein	-0.674408	0.0194796	137.645	KLT	Yes
MY479_RS09590		WP_000802062.1	OmpA family protein	-0.78024	0.0195442	871.669	N
MY479_RS04160	coaX	WP_000928025.1	type III pantothenate kinase	-0.670582	0.0196214	221.615	K
MY479_RS07065		WP_000698487.1	right-handed parallel beta-helix repeat-containing protein	-1.22645	0.0198003	345.434	G
MY479_RS18505	aroK	WP_000739193.1	shikimate kinase	-0.6848	0.0198692	291.528	E
MY479_RS14150		WP_000268191.1	PilZ domain-containing protein	-0.723979	0.0199447	173.503
MY479_RS06930	manC	WP_001070771.1	mannose-1-phosphate guanylyltransferase	-0.699286	0.0199738	306.666	M
MY479_RS15280		WP_001971016.1	Lipoprotein	-0.777317	0.0203259	204.425
MY479_RS11825		WP_000623976.1	acetyl/propionyl/methylcrotonyl-CoA carboxylase subunit alpha	-0.679354	0.0204815	419.524	I
MY479_RS10430	gspE	WP_000853744.1	type II secretion system ATPase GspE	-0.641657	0.0204815	975.186	NU
MY479_RS03175		WP_001284670.1	DUF1566 domain-containing protein	-0.678715	0.0205135	826.656
MY479_RS16175		WP_000067294.1	phosphopantothenoylcysteine decarboxylase	-0.533624	0.0208332	328.042	H
MY479_RS17560		WP_240264369.1	sodium-dependent bicarbonate transport family permease	-1.8963	0.0209089	10459.9	S
MY479_RS18580		WP_000332230.1	Ferredoxin	-0.858562	0.0210767	108.993	C
MY479_RS17840		WP_000459763.1	YbaB/EbfC family nucleoid-associated protein	-0.827998	0.0212037	174.858	S
MY479_RS01690		WP_001973506.1	class I SAM-dependent methyltransferase	-0.599983	0.0212089	260.492	Q
MY479_RS16635		WP_000366324.1	Cytokinin riboside 5'-monophosphate phosphoribohydrolase	-0.684227	0.0213071	123.275	S
MY479_RS05915		WP_001284494.1	transcriptional regulator	-0.515163	0.0214669	424.744
MY479_RS12095		WP_002187849.1	Iron dicitrate transport regulator FecR	-1.05419	0.0214695	73.5623		Yes
MY479_RS17735	flgN	WP_000806831.1	flagellar protein FlgN	-0.602863	0.0215421	642.978
MY479_RS12195		WP_000810142.1	DUF1565 domain-containing protein	-1.37584	0.0216548	2179.54
MY479_RS15610		WP_000230454.1	hypothetical protein	-0.928736	0.0218626	59.4078		Yes
MY479_RS12915		WP_000393975.1	Lipoprotein	-0.498071	0.0218626	188.954	M	Yes
MY479_RS03275		WP_001974679.1	tetratricopeptide repeat protein	-0.589056	0.0220641	57.3117	R
MY479_RS18670		WP_002069656.1	NUDIX domain-containing protein	-0.451082	0.0220798	144.671
MY479_RS06020	plsY	WP_001010593.1	glycerol-3-phosphate 1-O-acyltransferase PlsY	-0.648854	0.0221225	147.858	I
MY479_RS05755		WP_002189117.1	HSP90 family protein	-0.775849	0.0222606	241.794	O	Yes
MY479_RS10665	cheA	WP_002188206.1	chemotaxis protein CheA	-1.80871	0.0224	340.306	NT	Yes
MY479_RS11620	flgA	WP_001020205.1	flagellar basal body P-ring formation chaperone FlgA	-0.716119	0.0225593	385.498	NO
MY479_RS10680	cheD	WP_000599743.1	chemotaxis protein CheD	-1.92901	0.0227401	194.864	NT
MY479_RS10025		WP_001281703.1	PF08340 domain protein	-0.571023	0.0227401	460.651
MY479_RS16200		WP_000692533.1	metallophosphoesterase	-0.545994	0.0231056	560.507
MY479_RS05085		WP_000827077.1	carboxylate--amine ligase	-1.02288	0.0231096	34.157	S
MY479_RS06295		WP_000691886.1	pirin family protein	-0.483263	0.0231463	306.645	L
MY479_RS11445	erg3	WP_001162077.1	sterol desaturase family protein	-0.752774	0.0231463	336.412	I	Yes
MY479_RS17600		WP_002187310.1	hypothetical protein	-1.36641	0.0231463	7.79545		Yes
MY479_RS00385	plsC	WP_000410308.1	1-acyl-sn-glycerol-3-phosphate acyltransferase	-0.439514	0.0233308	711.901	I
MY479_RS18705		WP_000668264.1	bifunctional 2-polyprenyl-6-hydroxyphenol methylase/3-demethylubiquinol 3-O-methyltransferase UbiG	-0.616579	0.0233935	103.641
MY479_RS07075		WP_000931513.1	multicopper oxidase domain-containing protein	-1.1756	0.0233935	403.159	Q
MY479_RS13965		WP_000028760.1	exodeoxyribonuclease V subunit gamma	-0.519889	0.0234411	225.887	L
MY479_RS12550		WP_000539242.1	FecR domain-containing protein	-1.9924	0.0235113	741.449
MY479_RS13235		WP_223813955.1	M23 family metallopeptidase	-0.702655	0.023861	2746.09	M
MY479_RS16475		WP_000509832.1	cation diffusion facilitator family transporter	-0.969795	0.0239168	145.943	P
MY479_RS16980		WP_000054119.1	hypothetical protein	-0.844433	0.0239861	183.702
MY479_RS02350		WP_002189307.1	sce7725 family protein	-0.875361	0.0240701	922.496		Yes
MY479_RS03125		WP_000615243.1	YHYH protein	-0.796779	0.0242049	361.387		Yes
MY479_RS15255		WP_000262844.1	Glycosyltransferase-like protein, family 2	-0.492103	0.0247024	1957.9	M
MY479_RS01160		WP_002073388.1	M23 family metallopeptidase	-0.483847	0.0248321	894.697	DM
MY479_RS15990	galK	WP_000611877.1	galactokinase	-0.610477	0.0251679	197.104	FG
MY479_RS08635	pdhA	WP_000980946.1	pyruvate dehydrogenase (acetyl-transferring) E1 component subunit alpha	-0.959744	0.0252257	602.168	C
MY479_RS15145		WP_000660163.1	DUF4468 domain-containing protein	-0.740084	0.0254875	341.006
MY479_RS10660		WP_000010492.1	Antagonist of anti-sigma factor	-1.88748	0.0255356	120.923	T
MY479_RS01305		WP_002189295.1	J domain-containing protein	-0.734225	0.0259805	233.907	O
MY479_RS03655	motA	WP_000345490.1	motility protein A	-0.56313	0.0260711	513.53	N
MY479_RS12700		WP_001186638.1	STAS domain-containing protein	-0.922405	0.0264815	177.775	T
MY479_RS08890		WP_000517492.1	hypothetical protein	-0.74532	0.0266693	175.111
MY479_RS01955	gpmI	WP_002189428.1	2,3-bisphosphoglycerate-independent phosphoglycerate mutase	-0.610445	0.0267687	432.195	G
MY479_RS05555	hisC	WP_000538655.1	histidinol-phosphate transaminase	-0.569781	0.0270068	585.083	E
MY479_RS12920		WP_000683624.1	WGR domain-containing protein	-0.86727	0.0271698	141.375	S	Yes
MY479_RS11605	flgJ	WP_000972415.1	rod-binding protein FlgJ	-0.607355	0.0276118	86.9748	MNO
MY479_RS14090		WP_223813947.1	GNAT family N-acetyltransferase	-1.09342	0.0277105	12.7612	ET	Yes
MY479_RS09320		WP_223809831.1	hypothetical protein	-0.568274	0.0277726	101.781
MY479_RS08360		WP_000631734.1	septum formation initiator family protein	-0.646324	0.0278942	805.095
MY479_RS08170		WP_000898918.1	Glycoside hydrolase family 13 N-terminal domain-containing protein	-0.566359	0.0280702	187.8
MY479_RS15580		WP_000594733.1	Phospholipase	-0.583486	0.0286848	80.0143		Yes
MY479_RS10715		WP_000612757.1	Serine/threonine phosphatase containing GAF domains	-0.467731	0.0287178	1195.38	KT
MY479_RS12660		WP_002187892.1	leucine-rich repeat domain-containing protein	-0.639418	0.0290682	122.124	S	Yes
MY479_RS11095		WP_000876405.1	FecR family protein	-0.608344	0.0292924	614.45
MY479_RS07070		WP_002118504.1	PLDc N-terminal domain-containing protein	-1.34371	0.0293582	144
MY479_RS13210		WP_240264355.1	STAS domain-containing protein	-0.673564	0.0293582	1607.43	T
MY479_RS14625	glcD	WP_002070251.1	FAD-binding oxidoreductase	-0.397744	0.0294997	696.171	C
MY479_RS01530	fliE	WP_000405186.1	flagellar hook-basal body complex protein FliE	-0.584201	0.0297668	496.606	NU
MY479_RS05940		WP_000378131.1	TetR/AcrR family transcriptional regulator	-0.713154	0.0298337	104.247	K	Yes
MY479_RS02030		WP_000777994.1	Lipoprotein	-0.625341	0.0298337	67.9043		Yes
MY479_RS04550	dapB	WP_000082216.1	4-hydroxy-tetrahydrodipicolinate reductase	-0.447873	0.0302632	600.407	E
MY479_RS10655	cheY	WP_000821665.1	Chemotaxis protein CheY	-1.4071	0.0302632	82.1242	T
MY479_RS08420		WP_002128721.1	efflux RND transporter periplasmic adaptor subunit	-0.629026	0.0305719	86.9598
MY479_RS16755		WP_000264550.1	hypothetical protein	-0.637899	0.0307407	166.853
MY479_RS06925		WP_001213233.1	hypothetical protein	-0.645382	0.0307407	189.439
MY479_RS03195		WP_000948322.1	HEAT repeat domain-containing protein	-0.482345	0.0309777	384.281	C	Yes
MY479_RS15275	nadA	WP_002189440.1	quinolinate synthase NadA	-0.687346	0.0313651	484.169	H
MY479_RS14340		WP_001087684.1	Surface antigen OrfC lipoprotein	-0.559903	0.031905	345.644	S
MY479_RS09585		WP_000340844.1	cation diffusion facilitator family transporter	-0.598353	0.0321873	117.046	P
MY479_RS14735		WP_000163651.1	Polymerase nucleotidyl transferase domain-containing protein	-0.599419	0.0322486	193.011
MY479_RS10720		WP_000004280.1	PF08340 domain protein	-0.586509	0.0323667	704.107		Yes
MY479_RS09015	gmhA	WP_000351733.1	D-sedoheptulose 7-phosphate isomerase	-0.400526	0.0323667	551.394	G
MY479_RS14590		WP_000409256.1	hypothetical protein	-0.577935	0.0323667	1827.88
MY479_RS14685		WP_001026249.1	SGNH/GDSL hydrolase family protein	-0.888112	0.0323667	510.131		Yes
MY479_RS11080		WP_000568674.1	Histidine kinase	-1.35446	0.0326495	105.091	T	Yes
MY479_RS03645		WP_000861276.1	glycosyltransferase	-0.614135	0.0329969	180.281	M
MY479_RS16090		WP_001170923.1	DUF1569 domain-containing protein	-0.712373	0.0330363	72.8366	S
MY479_RS17845	recR	WP_000829688.1	recombination mediator RecR	-0.701838	0.0331542	168	L
MY479_RS11455	gst	WP_000593328.1	glutathione S-transferase	-0.668665	0.0332019	209.872	HO
MY479_RS19550		WP_249763984.1	putative Ig domain-containing protein	-0.537502	0.0335573	2031.81	M	Yes
MY479_RS16880	nlpD	WP_000409996.1	M23 family metalloendopeptidase	-0.506624	0.0336211	702.462	M
MY479_RS17630		WP_001052495.1	ABC transporter ATP-binding protein	-0.583298	0.0338871	98.1038	V	Yes
MY479_RS19100		WP_000657754.1	hypothetical protein	-0.630455	0.0340432	152.629
MY479_RS06735		WP_000220887.1	SRPBCC family protein	-0.559485	0.0344703	99.5841		Yes
MY479_RS16145	caiA8	WP_000587238.1	acyl-CoA dehydrogenase	-0.743656	0.0346631	422.663	CI
MY479_RS19590		WP_000453428.1	MotA/TolQ/ExbB proton channel family protein	-0.713459	0.0350845	54.4581	U
MY479_RS10455		WP_000798677.1	YifB family Mg chelatase-like AAA ATPase	-0.933688	0.0361007	685.745	O	Yes
MY479_RS10460		WP_000836436.1	hypothetical protein	-0.929866	0.0361088	744.048
MY479_RS02955		WP_000905909.1	IS3 family transposase	-0.755239	0.0362741	69.3487	L	Yes
MY479_RS15135	manA	WP_001174420.1	Mannose-6-phosphate isomerase	-0.53504	0.0365716	348.914	G
MY479_RS11225		WP_000633512.1	thioesterase	-0.737101	0.0371776	129.335	R
MY479_RS00400		WP_000411020.1	Mobile element protein	-1.09004	0.0372369	8.75751		Yes
MY479_RS19600		WP_001004759.1	NTP pyrophosphohydrolase MazG-like domain-containing protein	-0.700455	0.0372707	124.442	J
MY479_RS02340		WP_002189253.1	hypothetical protein	-0.809218	0.0373045	30.7257		Yes
MY479_RS08965		WP_000615236.1	FecR domain-containing protein	-0.656614	0.0396228	189.811
MY479_RS00960		WP_000564696.1	IraD/Gp25-like domain-containing protein	-1.07382	0.0398725	116.355		Yes
MY479_RS11195	clpP	WP_000111455.1	ATP-dependent Clp endopeptidase proteolytic subunit ClpP	-0.386834	0.0399614	2272.13	OU
MY479_RS08705		WP_000719850.1	c-type cytochrome	-0.579455	0.0408986	214.678	C	Yes
MY479_RS00975		WP_000412033.1	Lipoprotein	-1.29214	0.0413527	150.076		Yes
MY479_RS09915	sirB	WP_002188774.1	NAD-dependent deacylase	-0.801037	0.042164	101.003	K
MY479_RS10710		WP_000406879.1	Anti-sigma factor antagonist	-0.507178	0.0427511	229.417	T
MY479_RS14215		WP_000991776.1	hypothetical protein	-1.1293	0.0434784	1048.52
MY479_RS14620	ppk1	WP_240264360.1	polyphosphate kinase 1	-0.37109	0.0435263	797.934	P
MY479_RS11610	flgI	WP_000838056.1	flagellar basal body P-ring protein FlgI	-0.723141	0.0437537	389.461	N
MY479_RS01270		WP_025177759.1	hypothetical protein	-0.666138	0.043952	38.0408		Yes
MY479_RS13105	spoT	WP_000508136.1	Guanosine polyphosphate pyrophosphohydrolase/synthetase	-0.432396	0.0454501	540.513	KT
MY479_RS06760		WP_002189108.1	hypothetical protein	-0.583773	0.0458657	226.677
MY479_RS01680		WP_001082055.1	tetratricopeptide repeat protein	-0.453154	0.046152	384.31	R
MY479_RS11420	fliO	WP_002187779.1	flagellar biosynthetic protein FliO	-0.488659	0.046152	665.072
MY479_RS06605		WP_000254988.1	TolC family protein	-0.475292	0.0462719	492.651
MY479_RS12475		WP_000822424.1	Lipoprotein	-0.747107	0.0466062	1141.04
MY479_RS17140		WP_001012319.1	Response regulator	-0.557037	0.0466693	660.119	T
MY479_RS12850	ftsK	WP_000444199.1	DNA translocase FtsK	-0.521084	0.0470471	721.255	D
MY479_RS15880		WP_000659917.1	SPOR domain-containing protein	-0.500373	0.0470681	574.301
MY479_RS13670		WP_000377460.1	Tetratricopeptide repeat protein	-0.555121	0.0472034	855.543
MY479_RS13435		WP_001136708.1	Serine/threonine phosphatase containing GAF domains	-0.575887	0.047262	159.13	KT
MY479_RS05750		WP_002189093.1	hypothetical protein	-0.631702	0.047512	205.597		Yes
MY479_RS06025		WP_002189073.1	hypothetical protein	-0.64381	0.0475492	291.272
MY479_RS19335		WP_000667237.1	UDP-2,3-diacylglucosamine diphosphatase	-0.59653	0.047552	129.909
MY479_RS09360	prfH	WP_000168246.1	peptide chain release factor-like protein	-0.66976	0.0479365	162.603	J
MY479_RS03150		WP_000463094.1	Lipoprotein	-1.94089	0.0479833	2.97119		Yes
MY479_RS07820		WP_000656664.1	hypothetical protein	-0.719702	0.0484712	78.3584		Yes
MY479_RS05480		WP_000506005.1	hypothetical protein	-0.759492	0.0484938	64.703
MY479_RS19270		WP_000266284.1	hypothetical protein	-0.699712	0.0489437	216.619
MY479_RS13425		WP_000802875.1	MORN repeat protein	-0.592082	0.0489453	206.36	S
MY479_RS19285	pstS	WP_000768212.1	phosphate ABC transporter substrate-binding protein	-0.566716	0.0496312	148.3
MY479_RS11705		WP_001038598.1	D-alanine--D-alanine ligase	-0.4784	0.0496586	82.157	M
MY479_RS09380		WP_000601251.1	phospholipase D	-0.669387	0.0497672	51.3457
MY479_RS06580		WP_000576229.1	tetratricopeptide repeat protein	-0.478661	0.0499367	414.414	R
MY479_RS02980	lpxK	WP_002188383.1	tetraacyldisaccharide 4'-kinase	-0.717697	0.0499942	48.0605	M
